# Supplementary material for: Diverse Populations of Staphylococcus pseudintermedius Colonize the Skin of Healthy Dogs
Source: Microbiol Spectr. 2023 Feb 14;11(2):e03393-22. doi: 10.1128/spectrum.03393-22 (PMC10100665; doi:10.1128/spectrum.03393-22)
Supplement: Supplemental file 1 — Tables S1 to S9. Download spectrum.03393-22-s0001.xlsx, XLSX file, 0.4 MB [file spectrum.03393-22-s0001.xlsx]

## Sheet: TableS1_main_contigs
Supplementary Table 1. Genomic data of the 67 main contigs assembled corresponding to the chromosomal S. pseudintermedius genomes isolated from the skin of healthy dogs
Sample name	Diagnostic	Identification	Host Name	Host ID	Area	Colony	Flye_seq_name	Flye_length	Flye_coverage	Flye_circular	Flye_repeat	Flye_multiplicity	Flye_alt_group	Flye_graph_path	Flye_total_lenght	Flye_number_fragments	Flye_fragment_N50	Flye_largest_fragment	Flye_scaffold	Flye_median_coverage	Completeness	Contamination	Strain heterogeneity	GC_content	Genes(total)	CDSs(total)	Genes(coding)	CDSs(withprotein)	Genes(RNA)	rRNAs	completerRNAs	tRNAs	ncRNAs	PseudoGenes(total)	CDSs(withoutprotein)	CRISPR Arrays	Met R genotype	MLST	Genome size bp (PGAP)	Genome size bp (Prokka)	CDS (Prokka)	rRNA (Prokka)	Repeat region (Prokka)	tRNA (Prokka)	tmRNA (Prokka)	nº of prophage (phigaro)	nº of prophage (virsorter)	nº of plasmids	nª of ARG (CARD)
H_SP147	Healthy	BRACO Inguinal B	BRACO	Dog 1	Inguinal	B	contig_1	2596238	202	Y	N	1	*	1	2596238	1	2596238	2596238	0	202	98.53	0.57	0	0.37608	2481	2400	2178	2178	81	7, 6, 6 (5S, 16S, 23S)	7, 6, 6 (5S, 16S, 23S)	58	4	222	222	0	MRSP	Unknown	2596583	2596583	2521	19	0	59	1	0	1	0	9
H_SP149	Healthy	BRACO Inguinal D	BRACO	Dog 1	Inguinal	D	contig_1	2591711	91	Y	N	1	*	1	2591711	1	2591711	2591711	0	91	97.82	0.57	0	0.3759	2482	2401	2049	2049	81	7, 6, 6 (5S, 16S, 23S)	7, 6, 6 (5S, 16S, 23S)	58	4	352	352	0	MRSP	Unknown	2592079	2592079	2634	19	0	58	1	0	0	0	9
H_SP151	Healthy	BRACO Perianal A	BRACO	Dog 1	Perianal	A	contig_1	2595888	138	Y	N	1	*	1	2595888	1	2595888	2595888	0	138	97.77	0.57	0	0.376028	2480	2399	2082	2082	81	7, 6, 6 (5S, 16S, 23S)	7, 6, 6 (5S, 16S, 23S)	58	4	317	317	0	MRSP	Unknown	2596392	2596392	2599	19	0	58	1	0	0	0	9
H_SP152	Healthy	BRACO Perianal B	BRACO	Dog 1	Perianal	B	contig_1	2596074	78	Y	N	1	*	1	2596074	1	2596074	2596074	0	78	97.82	1.14	0	0.375989	2490	2409	2047	2047	81	7, 6, 6 (5S, 16S, 23S)	7, 6, 6 (5S, 16S, 23S)	58	4	362	362	0	MRSP	Unknown	2596434	2596434	2662	19	0	59	1	0	0	0	9
H_SP153	Healthy	BRACO Perianal C	BRACO	Dog 1	Perianal	C	contig_1	2595984	113	Y	N	1	*	1	2595984	1	2595984	2595984	0	113	98.34	0.57	0	0.376013	2483	2402	2081	2081	81	7, 6, 6 (5S, 16S, 23S)	7, 6, 6 (5S, 16S, 23S)	58	4	321	321	0	MRSP	Unknown	2596421	2596421	2628	19	0	58	1	0	0	0	9
H_SP154	Healthy	BRACO Perianal D	BRACO	Dog 1	Perianal	D	contig_1	2596362	54	Y	N	1	*	1	2596362	1	2596362	2596362	0	54	97.77	0.57	0	0.375899	2488	2407	2070	2070	81	7, 6, 6 (5S, 16S, 23S)	7, 6, 6 (5S, 16S, 23S)	58	4	337	337	0	MRSP	Unknown	2596577	2596577	2620	19	0	59	1	0	0	0	9
H_SP155	Healthy	BRACO Perianal E	BRACO	Dog 1	Perianal	E	contig_1	2596056	159	Y	N	1	*	1	2596056	1	2596056	2596056	0	159	97.92	0.57	0	0.376017	2470	2389	2153	2153	81	7, 6, 6 (5S, 16S, 23S)	7, 6, 6 (5S, 16S, 23S)	58	4	236	236	0	MRSP	Unknown	2596471	2596471	2535	19	1	58	1	0	0	0	9
H_SP156	Healthy	BRACO Perioral A	BRACO	Dog 1	Perioral	A	contig_1	2596100	133	Y	N	1	*	1	2596100	1	2596100	2596100	0	133	97.99	0.57	0	0.375987	2468	2387	2145	2145	81	7, 6, 6 (5S, 16S, 23S)	7, 6, 6 (5S, 16S, 23S)	58	4	242	242	0	MRSP	Unknown	2596481	2596481	2535	19	0	59	1	0	0	0	9
H_SP157	Healthy	BRACO Perioral B	BRACO	Dog 1	Perioral	B	contig_1	2596080	154	Y	N	1	*	1	2596080	1	2596080	2596080	0	154	98.39	0.57	0	0.376009	2474	2393	2165	2165	81	7, 6, 6 (5S, 16S, 23S)	7, 6, 6 (5S, 16S, 23S)	58	4	228	228	0	MRSP	Unknown	2596476	2596476	2526	19	0	58	1	0	1	0	9
H_SP158	Healthy	BRACO Perioral C	BRACO	Dog 1	Perioral	C	contig_1	2596139	121	Y	N	1	*	1	2596139	1	2596139	2596139	0	121	98.48	0.57	0	0.375998	2491	2410	2165	2165	81	7, 6, 6 (5S, 16S, 23S)	7, 6, 6 (5S, 16S, 23S)	58	4	245	245	0	MRSP	Unknown	2596482	2596482	2550	19	0	59	1	0	0	0	9
H_SP159	Healthy	BRACO Perioral D	BRACO	Dog 1	Perioral	D	contig_1	2595839	91	Y	N	1	*	1	2595839	1	2595839	2595839	0	91	96.95	0.57	0	0.37598	2494	2413	2066	2066	81	7, 6, 6 (5S, 16S, 23S)	7, 6, 6 (5S, 16S, 23S)	58	4	347	347	0	MRSP	Unknown	2596228	2596228	2630	19	0	59	1	0	0	0	9
H_SP160	Healthy	BRACO Perioral E	BRACO	Dog 1	Perioral	E	contig_1	2596210	38	Y	N	1	*	1	2596210	1	2596210	2596210	0	38	98.7	0.57	0	0.375903	2502	2421	1980	1980	81	7, 6, 6 (5S, 16S, 23S)	7, 6, 6 (5S, 16S, 23S)	58	4	441	441	0	MRSP	Unknown	2596486	2596486	2743	19	0	59	1	0	0	0	9
H_SP166	Healthy	BRACO Nasal A	BRACO	Dog 1	Nasal	A	contig_1	2596391	151	Y	N	1	*	1	2596391	1	2596391	2596391	0	151	97.54	0.57	0	0.376009	2479	2398	2161	2161	81	7, 6, 6 (5S, 16S, 23S)	7, 6, 6 (5S, 16S, 23S)	58	4	237	237	0	MRSP	Unknown	2596617	2596617	2547	19	0	59	1	0	0	0	9
H_SP199	Healthy	KAI Perianal B	KAI	Dog 2	Perianal	B	contig_1	2573831	34	Y	N	1	*	1	2573831	1	2573831	2573831	0	34	99.29	0	0	0.376369	2474	2392	2258	2258	82	7, 6, 6 (5S, 16S, 23S)	7, 6, 6 (5S, 16S, 23S)	59	4	134	134	0	MSSP	Unknown	2574145	2574145	2448	19	0	59	1	1	2	0	1
H_SP204	Healthy	DANA Perianal D	DANA	Dog 3	Perianal	D	contig_1	2470324	32	Y	N	1	*	1	2470324	1	2470324	2470324	0	32	98.3	0	0	0.377732	2345	2261	2139	2139	84	7, 6, 6 (5S, 16S, 23S)	7, 6, 6 (5S, 16S, 23S)	61	4	122	122	1	MSSP	Unknown	2470601	2470601	2319	19	1	61	1	1	0	0	1
H_SP210	Healthy	DANA Perioral B	DANA	Dog 3	Perioral	B	contig_1	2472353	191	Y	N	1	*	1	2472353	1	2472353	2472353	0	191	99.43	0	0	0.377994	2324	2242	2192	2192	82	7, 6, 6 (5S, 16S, 23S)	7, 6, 6 (5S, 16S, 23S)	59	4	50	50	1	MSSP	2175	2472637	2472637	2255	19	1	59	1	1	0	0	1
H_SP211	Healthy	DANA Perioral C	DANA	Dog 3	Perioral	C	contig_1	2472415	134	Y	N	1	*	1	2472415	1	2472415	2472415	0	134	99.43	0	0	0.377996	2325	2243	2189	2189	82	7, 6, 6 (5S, 16S, 23S)	7, 6, 6 (5S, 16S, 23S)	59	4	54	54	1	MSSP	2175	2472639	2472639	2258	19	1	59	1	1	0	0	1
H_SP212	Healthy	DANA Perioral D	DANA	Dog 3	Perioral	D	contig_1	2472483	158	Y	N	1	*	1	2472483	1	2472483	2472483	0	158	99.43	0	0	0.377986	2334	2252	2195	2195	82	7, 6, 6 (5S, 16S, 23S)	7, 6, 6 (5S, 16S, 23S)	59	4	57	57	1	MSSP	2175	2472731	2472731	2262	19	1	59	1	1	0	0	1
H_SP213	Healthy	DANA Perioral E	DANA	Dog 3	Perioral	E	contig_1	2472241	406	Y	N	1	*	1	2472241	1	2472241	2472241	0	406	99.29	0	0	0.377994	2326	2244	2191	2191	82	7, 6, 6 (5S, 16S, 23S)	7, 6, 6 (5S, 16S, 23S)	59	4	53	53	1	MSSP	2175	2472654	2472654	2259	19	1	59	1	1	0	0	1
H_SP214	Healthy	FITO Nasal A	FITO	Dog 4	Nasal	A	contig_1	2524164	121	Y	N	1	*	1	2524164	1	2524164	2524164	0	121	99.43	0	0	0.377872	2406	2324	2268	2268	82	7, 6, 6 (5S, 16S, 23S)	7, 6, 6 (5S, 16S, 23S)	59	4	56	56	0	MSSP	Unknown	2524382	2524382	2337	19	0	59	1	1	1	0	1
H_SP216	Healthy	FITO Nasal C	FITO	Dog 4	Nasal	C	contig_1	2611591	98	Y	N	1	*	1	2611591	1	2611591	2611591	0	98	99.43	0.57	0	0.375726	2499	2417	2329	2329	82	7, 6, 6 (5S, 16S, 23S)	7, 6, 6 (5S, 16S, 23S)	59	4	88	88	2	MSSP	2176	2611882	2611882	2468	19	2	59	1	2	2	0	2
H_SP224	Healthy	KIRA Perioral A	KIRA	Dog 5	Perioral	A	contig_1	2711098	90	Y	N	1	*	1	2711098	1	2711098	2711098	0	90	99.43	0.57	0	0.375964	2589	2507	2427	2427	82	7, 6, 6 (5S, 16S, 23S)	7, 6, 6 (5S, 16S, 23S)	59	4	80	80	0	MRSP	2177	2711395	2711395	2562	19	0	59	1	2	2	0	10
H_SP225	Healthy	KIRA Perioral B	KIRA	Dog 5	Perioral	B	contig_1	2752654	300	Y	N	1	*	1	2752654	1	2752654	2752654	0	300	99.43	0.57	0	0.375642	2655	2573	2512	2512	82	7, 6, 6 (5S, 16S, 23S)	7, 6, 6 (5S, 16S, 23S)	59	4	61	61	0	MRSP	2177	2752895	2752895	2608	19	0	59	1	3	2	0	10
H_SP226	Healthy	KIRA Perioral C	KIRA	Dog 5	Perioral	C	contig_1	2749478	235	Y	N	1	*	1	2749478	1	2749478	2749478	0	235	99.43	0.57	0	0.375542	2656	2574	2515	2515	82	7, 6, 6 (5S, 16S, 23S)	7, 6, 6 (5S, 16S, 23S)	59	4	59	59	0	MRSP	2177	2749684	2749684	2605	19	0	59	1	3	2	0	10
H_SP227	Healthy	KIRA Perioral D	KIRA	Dog 5	Perioral	D	contig_1	2750278	218	Y	N	1	*	1	2750278	1	2750278	2750278	0	218	99.43	0.57	0	0.375572	2656	2574	2509	2509	82	7, 6, 6 (5S, 16S, 23S)	7, 6, 6 (5S, 16S, 23S)	59	4	65	65	0	MRSP	Unknown	2750564	2750564	2615	19	0	59	1	3	2	0	10
H_SP228	Healthy	KIRA Perioral E	KIRA	Dog 5	Perioral	E	contig_1	2750348	199	Y	N	1	*	1	2752800	2	2750348	2750348	0	201	99.43	0.57	0	0.375516	2656	2574	2514	2514	82	7, 6, 6 (5S, 16S, 23S)	7, 6, 6 (5S, 16S, 23S)	59	4	60	60	0	MRSP	2177	2750552	2753005	2609	19	0	59	1	3	2	1	10
H_SP232	Healthy	KIRA Perianal D	KIRA	Dog 5	Perianal	D	contig_1	2598019	229	Y	N	1	*	1	2604105	2	2598019	2598019	0	230	99.43	0	0	0.376149	2461	2379	2339	2339	82	7, 6, 6 (5S, 16S, 23S)	7, 6, 6 (5S, 16S, 23S)	59	4	40	40	1	MSSP	2178	2598204	2604290	2398	19	1	59	1	2	2	1	2
H_SP235	Healthy	PALM Nasal A	PALM	Dog 6	Nasal	A	contig_1	2870598	324	Y	N	1	*	1	2870598	1	2870598	2870598	0	324	99.43	1.14	0	0.372445	2849	2770	2703	2703	79	6, 5, 5 (5S, 16S, 23S)	6, 5, 5 (5S, 16S, 23S)	59	4	67	67	2	MRSP	551	2870856	2870856	2772	16	3	59	1	4	5	0	10
H_SP236	Healthy	PALM Nasal B	PALM	Dog 6	Nasal	B	contig_1	2875874	129	Y	N	1	*	1	2878975	3	2875874	2875874	0	130	99.43	1.14	0	0.372638	2835	2753	2687	2687	82	7, 6, 6 (5S, 16S, 23S)	7, 6, 6 (5S, 16S, 23S)	59	4	66	66	2	MRSP	551	2876041	2879142	2771	19	3	59	1	4	5	2	10
H_SP237	Healthy	PALM Nasal C	PALM	Dog 6	Nasal	C	contig_1	2829660	157	Y	N	1	*	1	2832397	2	2829660	2829660	0	159	99.43	1.14	0	0.372595	2776	2697	2623	2623	79	6, 5, 5 (5S, 16S, 23S)	6, 5, 5 (5S, 16S, 23S)	59	4	74	74	2	MRSP	551	2829889	2832626	2710	16	3	59	1	3	4	1	10
H_SP238	Healthy	PALM Nasal D	PALM	Dog 6	Nasal	D	contig_1	2646090	278	Y	N	1	*	1	2646090	1	2646090	2646090	0	278	98.48	0.57	0	0.375618	2535	2454	2246	2246	81	7, 6, 6 (5S, 16S, 23S)	7, 6, 6 (5S, 16S, 23S)	58	4	208	208	0	MRSP	Unknown	2646418	2646418	2571	19	0	58	1	1	2	0	9
H_SP239	Healthy	PALM Nasal E	PALM	Dog 6	Nasal	E	contig_1	2647476	268	Y	N	1	*	1	2647476	1	2647476	2647476	0	268	98.11	0.57	0	0.375628	2545	2464	2267	2267	81	7, 6, 6 (5S, 16S, 23S)	7, 6, 6 (5S, 16S, 23S)	58	4	197	197	0	MRSP	Unknown	2647795	2647795	2551	19	0	58	1	1	2	0	9
H_SP240	Healthy	PALM Perioral A	PALM	Dog 6	Perioral	A	contig_1	2870593	175	Y	N	1	*	1	2873556	2	2870593	2870593	0	178	99.43	1.14	0	0.372368	2839	2760	2689	2689	79	6, 5, 5 (5S, 16S, 23S)	6, 5, 5 (5S, 16S, 23S)	59	4	71	71	2	MRSP	551	2870847	2873810	2778	16	3	59	1	4	4	1	10
H_SP241	Healthy	PALM Perioral B	PALM	Dog 6	Perioral	B	contig_1	2870607	186	Y	N	1	*	1	2874244	2	2870607	2870607	0	190	99.43	1.14	0	0.372354	2844	2765	2688	2688	79	6, 5, 5 (5S, 16S, 23S)	6, 5, 5 (5S, 16S, 23S)	59	4	77	77	2	MRSP	551	2870854	2874374	2773	16	3	59	1	4	5	1	10
H_SP242	Healthy	PALM Perioral C	PALM	Dog 6	Perioral	C	contig_1	2870612	184	Y	N	1	*	1	2873344	3	2870612	2870612	0	186	99.43	1.14	0	0.372378	2845	2766	2694	2694	79	6, 5, 5 (5S, 16S, 23S)	6, 5, 5 (5S, 16S, 23S)	59	4	72	72	2	MRSP	551	2870846	2873578	2771	16	3	59	1	4	5	2	10
H_SP243	Healthy	PALM Perioral D	PALM	Dog 6	Perioral	D	contig_1	2870449	275	Y	N	1	*	1	2870449	1	2870449	2870449	0	275	99.43	1.14	0	0.372516	2841	2762	2695	2695	79	6, 5, 5 (5S, 16S, 23S)	6, 5, 5 (5S, 16S, 23S)	59	4	67	67	2	MRSP	551	2870763	2870763	2767	16	3	59	1	4	4	2	10
H_SP244	Healthy	PALM Perioral E	PALM	Dog 6	Perioral	E	contig_1	2870577	214	Y	N	1	*	1	2873586	3	2870577	2870577	0	217	99.43	1.14	0	0.37237	2856	2777	2703	2703	79	6, 5, 5 (5S, 16S, 23S)	6, 5, 5 (5S, 16S, 23S)	59	4	74	74	2	MRSP	551	2870851	2873860	2782	16	3	59	1	4	5	0	10
H_SP245	Healthy	PALM Perianal A	PALM	Dog 6	Perianal	A	contig_1	2597930	204	Y	N	1	*	1	2604016	2	2597930	2597930	0	206	99.43	0	0	0.37615	2458	2376	2338	2338	82	7, 6, 6 (5S, 16S, 23S)	7, 6, 6 (5S, 16S, 23S)	59	4	38	38	1	MSSP	2178	2598178	2604264	2397	19	1	59	1	2	1	1	2
H_SP246	Healthy	PALM Perianal B	PALM	Dog 6	Perianal	B	contig_1	2597764	137	Y	N	1	*	1	2600803	2	2597764	2597764	0	139	99.43	0	0	0.37624	2458	2376	2336	2336	82	7, 6, 6 (5S, 16S, 23S)	7, 6, 6 (5S, 16S, 23S)	59	4	40	40	1	MSSP	2178	2597950	2600989	2398	19	1	59	1	2	1	1	2
H_SP249	Healthy	PALM Perianal E	PALM	Dog 6	Perianal	E	contig_1	2597621	148	Y	N	1	*	1	2603697	2	2597621	2597621	0	150	99.43	0	0	0.376148	2461	2379	2334	2334	82	7, 6, 6 (5S, 16S, 23S)	7, 6, 6 (5S, 16S, 23S)	59	4	45	45	1	MSSP	2178	2597934	2604011	2399	19	1	59	1	2	2	1	2
H_SP250	Healthy	PALM Inguinal A	PALM	Dog 6	Inguinal	A	contig_1	2597844	174	Y	N	1	*	1	2603929	2	2597844	2597844	0	175	99.43	0	0	0.376151	2460	2378	2334	2334	82	7, 6, 6 (5S, 16S, 23S)	7, 6, 6 (5S, 16S, 23S)	59	4	44	44	1	MSSP	2178	2598174	2604260	2406	19	1	59	1	2	1	1	2
H_SP251	Healthy	PALM Inguinal B	PALM	Dog 6	Inguinal	B	contig_1	2597850	155	Y	N	1	*	1	2603932	2	2597850	2597850	0	158	99.43	0	0	0.376151	2472	2390	2343	2343	82	7, 6, 6 (5S, 16S, 23S)	7, 6, 6 (5S, 16S, 23S)	59	4	47	47	1	MSSP	2178	2598183	2604265	2402	19	1	59	1	2	1	1	2
H_SP252	Healthy	PALM Inguinal C	PALM	Dog 6	Inguinal	C	contig_1	2597849	178	Y	N	1	*	1	2597849	1	2597849	2597849	0	178	99.43	0	0	0.376336	2452	2370	2325	2325	82	7, 6, 6 (5S, 16S, 23S)	7, 6, 6 (5S, 16S, 23S)	59	4	45	45	1	MSSP	2178	2598184	2598184	2394	19	1	59	1	2	1	0	2
H_SP253	Healthy	PALM Inguinal D	PALM	Dog 6	Inguinal	D	contig_1	2597821	205	Y	N	1	*	1	2603907	2	2597821	2597821	0	207	99.43	0	0	0.376149	2463	2381	2339	2339	82	7, 6, 6 (5S, 16S, 23S)	7, 6, 6 (5S, 16S, 23S)	59	4	42	42	1	MSSP	2178	2598193	2604279	2400	19	1	59	1	2	1	1	2
H_SP255	Healthy	STARK Nasal A	STARK	Dog 7	Nasal	A	contig_1	2598668	131	Y	N	1	*	1	2598668	1	2598668	2598668	0	131	99.24	0	0	0.376035	2449	2367	2304	2304	82	7, 6, 6 (5S, 16S, 23S)	7, 6, 6 (5S, 16S, 23S)	59	4	63	63	0	MRSP	1026	2599014	2599014	2389	19	0	59	1	3	2	0	3
H_SP258	Healthy	STARK Perioral A	STARK	Dog 7	Perioral	A	contig_1	2598750	121	Y	N	1	*	1	2598750	1	2598750	2598750	0	121	99.24	0	0	0.376035	2468	2386	2308	2308	82	7, 6, 6 (5S, 16S, 23S)	7, 6, 6 (5S, 16S, 23S)	59	4	78	78	0	MRSP	1026	2599022	2599022	2402	19	0	59	1	3	1	0	3
H_SP259	Healthy	STARK Perioral B	STARK	Dog 7	Perioral	B	contig_1	2598693	156	Y	N	1	*	1	2598693	1	2598693	2598693	0	156	99.43	0	0	0.376038	2456	2374	2308	2308	82	7, 6, 6 (5S, 16S, 23S)	7, 6, 6 (5S, 16S, 23S)	59	4	66	66	0	MRSP	1026	2599014	2599014	2397	19	0	59	1	3	1	0	3
H_SP260	Healthy	STARK Perioral C	STARK	Dog 7	Perioral	C	contig_1	2598810	70	Y	N	1	*	1	2598810	1	2598810	2598810	0	70	99.24	0	0	0.376033	2458	2376	2305	2305	82	7, 6, 6 (5S, 16S, 23S)	7, 6, 6 (5S, 16S, 23S)	59	4	71	71	0	MRSP	1026	2599017	2599017	2396	19	0	59	1	3	1	0	3
H_SP261	Healthy	STARK Perioral D	STARK	Dog 7	Perioral	D	contig_1	2598763	150	Y	N	1	*	1	2598763	1	2598763	2598763	0	150	99.43	0	0	0.376038	2470	2388	2318	2318	82	7, 6, 6 (5S, 16S, 23S)	7, 6, 6 (5S, 16S, 23S)	59	4	70	70	0	MRSP	1026	2599026	2599026	2398	19	0	59	1	3	1	0	3
H_SP262	Healthy	STARK Perioral E	STARK	Dog 7	Perioral	E	contig_1	2598775	151	Y	N	1	*	1	2598775	1	2598775	2598775	0	151	99.43	0	0	0.376036	2453	2371	2308	2308	82	7, 6, 6 (5S, 16S, 23S)	7, 6, 6 (5S, 16S, 23S)	59	4	63	63	0	MRSP	1026	2599024	2599024	2397	19	0	59	1	3	1	0	3
H_SP263	Healthy	STARK Inguinal A	STARK	Dog 7	Inguinal	A	contig_1	2598810	124	Y	N	1	*	1	2598810	1	2598810	2598810	0	124	99.43	0	0	0.376038	2471	2389	2320	2320	82	7, 6, 6 (5S, 16S, 23S)	7, 6, 6 (5S, 16S, 23S)	59	4	69	69	0	MRSP	1026	2599011	2599011	2389	19	0	59	1	3	1	0	3
H_SP264	Healthy	STARK Inguinal B	STARK	Dog 7	Inguinal	B	contig_1	2598763	157	Y	N	1	*	1	2598763	1	2598763	2598763	0	157	99.43	0	0	0.376038	2474	2392	2328	2328	82	7, 6, 6 (5S, 16S, 23S)	7, 6, 6 (5S, 16S, 23S)	59	4	64	64	0	MRSP	1026	2599011	2599011	2396	19	0	59	1	3	1	0	3
H_SP265	Healthy	STARK Inguinal C	STARK	Dog 7	Inguinal	C	contig_1	2598796	111	Y	N	1	*	1	2598796	1	2598796	2598796	0	111	99.43	0	0	0.376036	2471	2389	2321	2321	82	7, 6, 6 (5S, 16S, 23S)	7, 6, 6 (5S, 16S, 23S)	59	4	68	68	0	MRSP	1026	2599006	2599006	2393	19	0	59	1	3	2	0	3
H_SP266	Healthy	STARK Inguinal D	STARK	Dog 7	Inguinal	D	contig_1	2598700	205	Y	N	1	*	1	2598700	1	2598700	2598700	0	205	99.43	0	0	0.376037	2469	2387	2318	2318	82	7, 6, 6 (5S, 16S, 23S)	7, 6, 6 (5S, 16S, 23S)	59	4	69	69	0	MRSP	1026	2599007	2599007	2393	19	0	59	1	3	1	0	3
H_SP267	Healthy	STARK Inguinal E	STARK	Dog 7	Inguinal	E	contig_1	2598833	91	Y	N	1	*	1	2598833	1	2598833	2598833	0	91	99.43	0	0	0.376039	2472	2390	2319	2319	82	7, 6, 6 (5S, 16S, 23S)	7, 6, 6 (5S, 16S, 23S)	59	4	71	71	0	MRSP	1026	2599005	2599005	2398	19	0	59	1	3	1	0	3
H_SP274	Healthy	COLT Perioral B	COLT	Dog 8	Perioral	B	contig_1	2587179	234	Y	N	1	*	1	2587179	1	2587179	2587179	0	234	99.43	0	0	0.376353	2490	2408	2226	2226	82	7, 6, 6 (5S, 16S, 23S)	7, 6, 6 (5S, 16S, 23S)	59	4	182	182	1	MSSP	2179	2587491	2587491	2522	19	1	58	1	1	1	0	1
H_SP276	Healthy	COLT Perioral D	COLT	Dog 8	Perioral	D	contig_1	2587166	224	Y	N	1	*	1	2587166	1	2587166	2587166	0	224	98.67	0	0	0.376348	2497	2415	2219	2219	82	7, 6, 6 (5S, 16S, 23S)	7, 6, 6 (5S, 16S, 23S)	59	4	196	196	1	MSSP	2179	2587496	2587496	2520	19	1	59	1	1	1	0	1
H_SP277	Healthy	COLT Perioral E	COLT	Dog 8	Perioral	E	contig_1	2587117	324	Y	N	1	*	1	2587117	1	2587117	2587117	0	324	98.86	0	0	0.376355	2493	2411	2222	2222	82	7, 6, 6 (5S, 16S, 23S)	7, 6, 6 (5S, 16S, 23S)	59	4	189	189	1	MSSP	2179	2587509	2587509	2514	19	1	59	1	1	1	0	1
H_SP278	Healthy	COLT Perianal A	COLT	Dog 8	Perianal	A	contig_1	2587221	199	Y	N	1	*	1	2587221	1	2587221	2587221	0	199	99.43	0	0	0.376348	2490	2408	2226	2226	82	7, 6, 6 (5S, 16S, 23S)	7, 6, 6 (5S, 16S, 23S)	59	4	182	182	1	MSSP	2179	2587481	2587481	2500	19	1	58	1	1	2	0	1
H_SP279	Healthy	COLT Perianal B	COLT	Dog 8	Perianal	B	contig_1	2575355	139	Y	N	1	*	1	2575355	1	2575355	2575355	0	139	98.56	0	0	0.377876	2514	2432	1984	1984	82	7, 6, 6 (5S, 16S, 23S)	7, 6, 6 (5S, 16S, 23S)	59	4	448	448	1	MSSP	Unknown	2575504	2575504	2771	19	1	59	1	1	1	0	1
H_SP280	Healthy	COLT Perianal C	COLT	Dog 8	Perianal	C	contig_1	2575258	137	Y	N	1	*	1	2575258	1	2575258	2575258	0	137	99.13	0	0	0.377823	2510	2428	2012	2012	82	7, 6, 6 (5S, 16S, 23S)	7, 6, 6 (5S, 16S, 23S)	59	4	416	416	1	MSSP	Unknown	2575421	2575421	2732	19	1	59	1	1	1	0	1
H_SP281	Healthy	COLT Perianal D	COLT	Dog 8	Perianal	D	contig_1	2575191	274	Y	N	1	*	1	2575191	1	2575191	2575191	0	274	99.13	0	0	0.37787	2518	2436	2046	2046	82	7, 6, 6 (5S, 16S, 23S)	7, 6, 6 (5S, 16S, 23S)	59	4	390	390	1	MSSP	Unknown	2575390	2575390	2726	19	1	59	1	1	1	0	1
H_SP282	Healthy	COLT Perianal E	COLT	Dog 8	Perianal	E	contig_1	2575108	171	Y	N	1	*	1	2575108	1	2575108	2575108	0	171	99.15	0	0	0.377846	2504	2423	2025	2025	81	7, 6, 6 (5S, 16S, 23S)	7, 6, 6 (5S, 16S, 23S)	58	4	398	398	1	MSSP	Unknown	2575378	2575378	2699	19	1	59	1	1	1	1	1
H_SP283	Healthy	COLT Inguinal A	COLT	Dog 8	Inguinal	A	contig_1	2612198	159	Y	N	1	*	1	2614068	2	2612198	2612198	0	158	99.24	0	0	0.375849	2490	2408	2343	2343	82	7, 6, 6 (5S, 16S, 23S)	7, 6, 6 (5S, 16S, 23S)	59	4	65	65	1	MRSP	294	2612483	2614361	2420	19	0	59	1	1	1	0	7
H_SP284	Healthy	COLT Inguinal B	COLT	Dog 8	Inguinal	B	contig_1	2568478	112	Y	N	1	*	1	2568478	1	2568478	2568478	0	112	99.43	1.14	0	0.376481	2444	2362	2287	2287	82	7, 6, 6 (5S, 16S, 23S)	7, 6, 6 (5S, 16S, 23S)	59	4	75	75	1	MSSP	2180	2568725	2568725	2406	19	1	59	1	2	1	0	2
H_SP285	Healthy	JUKE Nasal A	JUKE	Dog 9	Nasal	A	contig_1	2642127	129	Y	N	1	*	1	2646446	2	2642127	2642127	0	132	99.43	0	0	0.374838	2521	2439	2374	2374	82	7, 6, 6 (5S, 16S, 23S)	7, 6, 6 (5S, 16S, 23S)	59	4	65	65	1	MSSP	2181	2642406	2646725	2457	19	0	59	1	1	2	1	2
H_SP286	Healthy	JUKE Nasal B	JUKE	Dog 9	Nasal	B	contig_1	2642108	145	Y	N	1	*	1	2646439	2	2642108	2642108	0	149	99.43	0	0	0.374838	2518	2436	2377	2377	82	7, 6, 6 (5S, 16S, 23S)	7, 6, 6 (5S, 16S, 23S)	59	4	59	59	0	MSSP	2181	2642412	2646744	2455	19	0	59	1	1	2	1	2
[truncated: 5 more columns]

## Sheet: TableS2_plasmids
Supplementary Table 2. Genomic data of the 20 additional smaller contigs corresponding to plasmids from the skin of healthy dogs
Sample	Dog	Contig (ctg)	Genbank	Met R genotype	MLST	Contig_length	Cov_contig	Cov_genome	Circular	Repeat	Plasmid Finder	OriT	relaxase	Prokka annotation	PATRIC annotation	PGAP annotation	ARG	Blast to a plasmid?	Best hit (BLAST)	Best hit size	Best hit acc. num.	Query cover (%)	Identity (%)
H_SP228	Dog 5 Perioral E	contig_2	CP098457.1	MRSP	2177	2453	3425	199	Y	Y	no	no	no	Rep initiation protein, hypothetical proteins	Rep initiation protein, topoisomerase, hypothetical proteins	Rep initiation protein, topoisomerase, hypothetical proteins		yes	Staphylococcus pseudintermedius strain SP_11304-3A plasmid pSP_11304-3A_2, complete sequence	3348	CP083206.1	0.94	86.41%
H_SP232	Dog 5 Perianal D	contig_2	CP098640.1	MSSP	2178	6086	933	229	Y	Y	no	no	no	hypothetical proteins	Replication protein, repeat region, hypothetical proteins	Rep protein, repeat region, hypothetical proteins		yes	Staphylococcus pseudintermedius strain 5912 plasmid pSP5912, complete sequence	2743	CP009121.1	0.72	99.00%
H_SP236	Dog 6 Nasal B	contig_2	CP098637.1	MRSP	551	2330	1924	129	N	Y	no	no	no	Quaternary ammonium compound-resistance protein QacC, hypothetical proteins	Replication protein, small multidrug resistance family (SMR) protein, hypothetical proteins	Rep protein,SMR, hypothetical proteins	small multidrug resistance family (SMR) protein	yes	Staphylococcus pseudintermedius strain 5912 plasmid pSP5912, complete sequence	2743	CP009121.1	1	100.00%
H_SP236	Dog 6 Nasal B	contig_3	CP098638.1	MRSP	551	771	1857	129	N	Y	no	no	no	hypothetical proteins	hypothetical proteins	hypothetical proteins		yes	Staphylococcus pseudintermedius strain 5912 plasmid pSP5912, complete sequence	2743	CP009121.1	1	100.00%
H_SP237	Dog 6 Nasal C	contig_2	CP098635.1	MRSP	551	2737	2778	157	Y	Y	no	no	no	Quaternary ammonium compound-resistance protein QacC, hypothetical proteins	Replication protein, small multidrug resistance family (SMR) protein, hypothetical proteins	Rep protein,SMR, hypothetical proteins	small multidrug resistance family (SMR) protein	yes	Staphylococcus pseudintermedius strain 5912 plasmid pSP5912, complete sequence	2743	CP009121.1	1	99.75%
H_SP240	Dog 6 Perioral A	contig_2	CP098456.1	MRSP	551	2963	3366	175	Y	Y	no	no	no	Quaternary ammonium compound-resistance protein QacC, hypothetical proteins	Replication protein, small multidrug resistance family (SMR) protein, hypothetical proteins	Rep protein,SMR, hypothetical proteins	small multidrug resistance family (SMR) protein	yes	Staphylococcus pseudintermedius strain 5912 plasmid pSP5912, complete sequence	2743	CP009121.1	1	100.00%
H_SP241	Dog 6 Perioral B	contig_2	CP098633.1	MRSP	551	3520	4005	186	N	Y	no	no	no	Quaternary ammonium compound-resistance protein QacC, hypothetical proteins	Replication protein, small multidrug resistance family (SMR) protein, hypothetical proteins	Rep protein,SMR, hypothetical proteins	small multidrug resistance family (SMR) protein	yes	Staphylococcus pseudintermedius strain 5912 plasmid pSP5912, complete sequence	2743	CP009121.1	0.99	99.36%
H_SP242	Dog 6 Perioral C	contig_2	CP098631.1	MRSP	551	2224	2893	184	N	Y	no	no	no	Quaternary ammonium compound-resistance protein QacC, hypothetical proteins	small multidrug resistance family (SMR) protein	Rep protein,SMR, hypothetical proteins	small multidrug resistance family (SMR) protein	yes	Staphylococcus pseudintermedius strain 5912 plasmid pSP5912, complete sequence	2743	CP009121.1	1	100.00%
H_SP242	Dog 6 Perioral C	contig_3	CP098630.1	MRSP	551	508	2932	184	N	Y	no	no	no	hypothetical proteins	Replication protein, hypothetical proteins	Rep protein, hypothetical proteins		yes	Staphylococcus pseudintermedius strain 5912 plasmid pSP5912, complete sequence	2743	CP009121.1	1	100.00%
H_SP244	Dog 6 Perioral E	contig_3	CP098626.1	MRSP	551	1435	3421	214	N	Y	no	no	no	hypothetical proteins	Replication protein, hypothetical proteins	Rep initiation protein, hypothetical proteins		yes	Staphylococcus pseudintermedius strain 5912 plasmid pSP5912, complete sequence	2743	CP009121.1	1	100.00%
H_SP244	Dog 6 Perioral E	contig_4	CP098627.1	MRSP	551	1574	3613	214	N	Y	no	no	no	Quaternary ammonium compound-resistance protein QacC, hypothetical proteins	Replication protein, small multidrug resistance family (SMR) protein	Rep protein,SMR, hypothetical proteins	small multidrug resistance family (SMR) protein	yes	Staphylococcus pseudintermedius strain 5912 plasmid pSP5912, complete sequence	2743	CP009121.1	1	100.00%
H_SP245	Dog 6 Perianal A	contig_2	CP098624.1	MSSP	2178	6086	1427	204	Y	Y	no	no	no	hypothetical proteins	Replication protein, repeat region, hypothetical proteins	Rep protein, hypothetical proteins		yes	Staphylococcus pseudintermedius strain 5912 plasmid pSP5912, complete sequence	2743	CP009121.1	0.72	99.00%
H_SP246	Dog 6 Perianal B	contig_2	CP098622.1	MSSP	2178	3039	2267	137	Y	Y	no	no	no	hypothetical proteins	Replication protein, hypothetical proteins	Rep protein, hypothetical proteins		yes	Staphylococcus pseudintermedius strain 5912 plasmid pSP5912, complete sequence	2743	CP009121.1	0.72	98.82%
H_SP249	Dog 6 Perianal E	contig_2	CP098620.1	MSSP	2178	6077	1051	148	Y	Y	no	no	no	hypothetical proteins	Replication protein, repeat region, hypothetical proteins	Rep protein, hypothetical proteins		yes	Staphylococcus pseudintermedius strain 5912 plasmid pSP5912, complete sequence	2743	CP009121.1	0.72	98.59%
H_SP250	Dog 6 Inguinal A	contig_2	CP098618.1	MSSP	2178	6086	735	174	Y	Y	no	no	no	hypothetical proteins	Replication protein, repeat region, hypothetical proteins	Rep protein, hypothetical proteins		yes	Staphylococcus pseudintermedius strain 5912 plasmid pSP5912, complete sequence	2743	CP009121.1	0.72	99.00%
H_SP251	Dog 6 Inguinal B	contig_2	CP098616.1	MSSP	2178	6082	1595	155	Y	Y	no	no	no	hypothetical proteins	Replication protein, repeat region, hypothetical proteins	Rep protein, hypothetical proteins		yes	Staphylococcus pseudintermedius strain 5912 plasmid pSP5912, complete sequence	2743	CP009121.1	0.72	99.00%
H_SP253	Dog 6 Inguinal D	contig_2	CP098614.1	MSSP	2178	6086	1312	205	Y	Y	no	no	no	hypothetical proteins	Replication protein, repeat region, hypothetical proteins	Rep protein, hypothetical proteins		yes	Staphylococcus pseudintermedius strain 5912 plasmid pSP5912, complete sequence	2743	CP009121.1	0.72	99.00%
H_SP283	Dog 8 Inguinal A	contig_2	-	MRSP	294	1878	65	159	Y	Y	no	no	no	hypothetical proteins	Retron-type RNA-directed DNA polymerase (EC 2.7.7.49)	group II intron reverse transcriptase/maturase		no	Staphylococcus pseudintermedius strain HSP283 chromosome, complete genome	2607096	CP083184.1	0.99	98.66%
H_SP285	Dog 9 Nasal A	contig_2	CP098644.1	MSSP	2181	4319	2500	129	N	Y	rep7a_4_repD(pK214)_NC009751	yes oriT coordinate 2877...2929 (+)	no	Rep initiation protein, Aminoglycoside 6-adenylyltransferase, hypothetical proteins	Rep initiation protein, Aminoglycoside 6-nucleotidyltransferase, mobilization proteins, hypothetical proteins	Rep initiation protein, mobilization relaxosome protein, streptomycin adenylyltransferase Str	Aminoglycoside 6-nucleotidyltransferase ANT(6)-I	yes	Staphylococcus aureus strain RIVM0677 plasmid pRIVM0677, complete sequence	4447	CP013622.1	0.82	93.49%
H_SP286	Dog 9 Nasal B	contig_2	CP098642.1	MSSP	2181	4332	2748	145	Y	Y	rep7a_4_repD(pK214) NC009751	yes oriT coordinate 1920...1968 (+)	no	Rep initiation protein, Aminoglycoside 6-adenylyltransferase, hypothetical proteins	Rep initiation protein, Aminoglycoside 6-nucleotidyltransferase, mobilization proteins, hypothetical proteins	Rep initiation protein, mobilization relaxosome protein, streptomycin adenylyltransferase Str	Aminoglycoside 6-nucleotidyltransferase ANT(6)-I	yes	Staphylococcus aureus strain RIVM0677 plasmid pRIVM0677, complete sequence	4447	CP013622.1	0.93	91.91%

## Sheet: TableS3_skin_site
Supplementary Table 3. MLST localization in each dog and skin body site
Sample name	Host Name	Host ID	Area	Met R genotype	MLST
H_SP147	BRACO	Dog 1	Inguinal	MRSP	Unknown
H_SP149	BRACO	Dog 1	Inguinal	MRSP	Unknown
H_SP166	BRACO	Dog 1	Nasal	MRSP	Unknown
H_SP151	BRACO	Dog 1	Perianal	MRSP	Unknown
H_SP152	BRACO	Dog 1	Perianal	MRSP	Unknown
H_SP153	BRACO	Dog 1	Perianal	MRSP	Unknown
H_SP154	BRACO	Dog 1	Perianal	MRSP	Unknown
H_SP155	BRACO	Dog 1	Perianal	MRSP	Unknown
H_SP156	BRACO	Dog 1	Perioral	MRSP	Unknown
H_SP157	BRACO	Dog 1	Perioral	MRSP	Unknown
H_SP158	BRACO	Dog 1	Perioral	MRSP	Unknown
H_SP159	BRACO	Dog 1	Perioral	MRSP	Unknown
H_SP160	BRACO	Dog 1	Perioral	MRSP	Unknown
H_SP199	KAI	Dog 2	Perianal	MSSP	Unknown
H_SP210	DANA	Dog 3	Perioral	MSSP	2175
H_SP211	DANA	Dog 3	Perioral	MSSP	2175
H_SP212	DANA	Dog 3	Perioral	MSSP	2175
H_SP213	DANA	Dog 3	Perioral	MSSP	2175
H_SP204	DANA	Dog 3	Perianal	MSSP	Unknown
H_SP216	FITO	Dog 4	Nasal	MSSP	2176
H_SP214	FITO	Dog 4	Nasal	MSSP	Unknown
H_SP224	KIRA	Dog 5	Perioral	MRSP	2177
H_SP225	KIRA	Dog 5	Perioral	MRSP	2177
H_SP226	KIRA	Dog 5	Perioral	MRSP	2177
H_SP228	KIRA	Dog 5	Perioral	MRSP	2177
H_SP232	KIRA	Dog 5	Perianal	MSSP	2178
H_SP227	KIRA	Dog 5	Perioral	MRSP	Unknown
H_SP235	PALM	Dog 6	Nasal	MRSP	551
H_SP236	PALM	Dog 6	Nasal	MRSP	551
H_SP237	PALM	Dog 6	Nasal	MRSP	551
H_SP240	PALM	Dog 6	Perioral	MRSP	551
H_SP241	PALM	Dog 6	Perioral	MRSP	551
H_SP242	PALM	Dog 6	Perioral	MRSP	551
H_SP243	PALM	Dog 6	Perioral	MRSP	551
H_SP244	PALM	Dog 6	Perioral	MRSP	551
H_SP250	PALM	Dog 6	Inguinal	MSSP	2178
H_SP251	PALM	Dog 6	Inguinal	MSSP	2178
H_SP252	PALM	Dog 6	Inguinal	MSSP	2178
H_SP253	PALM	Dog 6	Inguinal	MSSP	2178
H_SP245	PALM	Dog 6	Perianal	MSSP	2178
H_SP246	PALM	Dog 6	Perianal	MSSP	2178
H_SP249	PALM	Dog 6	Perianal	MSSP	2178
H_SP238	PALM	Dog 6	Nasal	MRSP	Unknown
H_SP239	PALM	Dog 6	Nasal	MRSP	Unknown
H_SP263	STARK	Dog 7	Inguinal	MRSP	1026
H_SP264	STARK	Dog 7	Inguinal	MRSP	1026
H_SP265	STARK	Dog 7	Inguinal	MRSP	1026
H_SP266	STARK	Dog 7	Inguinal	MRSP	1026
H_SP267	STARK	Dog 7	Inguinal	MRSP	1026
H_SP255	STARK	Dog 7	Nasal	MRSP	1026
H_SP258	STARK	Dog 7	Perioral	MRSP	1026
H_SP259	STARK	Dog 7	Perioral	MRSP	1026
H_SP260	STARK	Dog 7	Perioral	MRSP	1026
H_SP261	STARK	Dog 7	Perioral	MRSP	1026
H_SP262	STARK	Dog 7	Perioral	MRSP	1026
H_SP283	COLT	Dog 8	Inguinal	MRSP	294
H_SP278	COLT	Dog 8	Perianal	MSSP	2179
H_SP274	COLT	Dog 8	Perioral	MSSP	2179
H_SP276	COLT	Dog 8	Perioral	MSSP	2179
H_SP277	COLT	Dog 8	Perioral	MSSP	2179
H_SP284	COLT	Dog 8	Inguinal	MSSP	2180
H_SP279	COLT	Dog 8	Perianal	MSSP	Unknown
H_SP280	COLT	Dog 8	Perianal	MSSP	Unknown
H_SP281	COLT	Dog 8	Perianal	MSSP	Unknown
H_SP282	COLT	Dog 8	Perianal	MSSP	Unknown
H_SP285	JUKE	Dog 9	Nasal	MSSP	2181
H_SP286	JUKE	Dog 9	Nasal	MSSP	2181

## Sheet: TableS4_ANI_percentage
Supplementary Table 4. ANI percentage identity values of the 67 S. pseudintermedius genomes
Sample name	Host ID	Area	Colony	MLST	H_SP147	H_SP149	H_SP151	H_SP152	H_SP153	H_SP154	H_SP155	H_SP156	H_SP157	H_SP158	H_SP159	H_SP160	H_SP166	H_SP199	H_SP204	H_SP210	H_SP211	H_SP212	H_SP213	H_SP214	H_SP216	H_SP224	H_SP225	H_SP226	H_SP227	H_SP228	H_SP232	H_SP235	H_SP236	H_SP237	H_SP238	H_SP239	H_SP240	H_SP241	H_SP242	H_SP243	H_SP244	H_SP245	H_SP246	H_SP249	H_SP250	H_SP251	H_SP252	H_SP253	H_SP255
H_SP147	Dog 1	Inguinal	B	Unknown	1.0	0.9990946876227897	0.9995173173605656	0.9994361036920659	0.9994878585461691	0.999429948939513	0.9995800549882168	0.999546567164179	0.9995359960707271	0.9995514296936371	0.9994507187745483	0.9993087077769051	0.9995633398821219	0.9916527307528712	0.9917691630716136	0.9918582010353754	0.9918561432269197	0.991850923608114	0.99186159188956	0.9912845772843722	0.9915523676408302	0.9920268216080402	0.992035716080402	0.9920328266331657	0.9920315871021775	0.9920377512562815	0.9921162830349531	0.992546406779661	0.9925473220338984	0.9925400423549344	0.9992118747538402	0.9992093028751478	0.992544059322034	0.9925473686440678	0.9925432330508476	0.9925382627118645	0.9925477881355932	0.9921137127024723	0.9921208908780905	0.9921171184995738	0.9921192838874681	0.9921179411764706	0.9921128260869566	0.9921175319693094	0.9903728992314261
H_SP149	Dog 1	Inguinal	D	Unknown	0.9994310857592446	1.0	0.9994291306058223	0.9994168017309205	0.9994254427390792	0.9993557867820614	0.9994152596380802	0.999432230527144	0.9994321439811173	0.9994302911093627	0.9994063886703384	0.9992768804091268	0.9994194571203775	0.9915514534636635	0.991810129477773	0.9918890850237376	0.9918845662494604	0.9918857142857143	0.9918865817867932	0.9913219325938566	0.9916341747984726	0.9921032221759066	0.9921059716430358	0.9921035613010842	0.9921002627189326	0.9921065221017514	0.991825344387755	0.9920740118493442	0.9920836436732967	0.9920746974185357	0.9993171068190776	0.9993299330181246	0.992073588658485	0.992078044858231	0.9920768937790945	0.9920739737621668	0.992076432501058	0.9918270153061224	0.9918274107142857	0.9918266539115648	0.9918303316326531	0.9918303146258504	0.991831743197279	0.9918265858843538	0.990376319385141
H_SP151	Dog 1	Perianal	A	Unknown	0.999513122545169	0.9990999842829077	1.0	0.9994588413197173	0.999482706205813	0.9993981964636542	0.9995204084838963	0.999515396700707	0.9995046425765908	0.999489882168107	0.9994248782403772	0.999299124116261	0.9994786561886051	0.9916766511233575	0.9918946031061259	0.99197812769629	0.9919723209663502	0.9919738481449525	0.9919816091458153	0.9910367191489363	0.9916307643581082	0.9921925741746762	0.9921896447973256	0.9921888508148768	0.9921868157124948	0.9921921061429169	0.9919721001272804	0.9924359232715007	0.9924325115887063	0.9924307964601771	0.9991029386309993	0.9991294645669291	0.9924357251264756	0.9924406197301856	0.992437752951096	0.9924311335861777	0.9924381492411467	0.9919745608824778	0.9919754051760713	0.9919741535850658	0.9919776453118371	0.9919741111582521	0.9919750445481543	0.9919725159100551	0.9901698167092923
H_SP152	Dog 1	Perianal	B	Unknown	0.9994326630007856	0.9990874577603143	0.9994576630007856	1.0	0.9994245640219953	0.9993943104125738	0.9994403377847604	0.9994445758051848	0.9994541987431265	0.9994589941060905	0.9994230164964649	0.9993029654359781	0.9994397445972495	0.9919025520169852	0.9919502246220303	0.9920218488120951	0.9920187213822895	0.9920223585313176	0.9920274168466523	0.9913310902896081	0.9918173319238901	0.9922248138854035	0.9922214805520702	0.9922223421162693	0.9922186658301965	0.9922255959849434	0.9921036989795917	0.9924581864192326	0.9924547048903878	0.9924518043844855	0.9990811924439199	0.999084966522253	0.9924563390974273	0.9924602572754112	0.9924583888654577	0.9924517453625633	0.9924601391817798	0.992103443877551	0.9921065901360544	0.9921065943877551	0.9921082780612246	0.9921061394557823	0.9921060714285714	0.9921065986394557	0.9904409948761743
H_SP153	Dog 1	Perianal	C	Unknown	0.9994863300589392	0.9991082986247544	0.9994823016496466	0.9994268853102908	1.0	0.9993930007855459	0.9994880714846819	0.999486912804399	0.999495583497053	0.9994896190102123	0.9994407384131972	0.9993192730844794	0.9995007659073056	0.991346940425532	0.9915985732814526	0.9916821141374836	0.9916788715953306	0.9916792001729355	0.9916834716817985	0.9907159172354949	0.9913894449152543	0.9917242457166738	0.9917276588628763	0.9917282023411371	0.9917247909698997	0.9917296028428093	0.9917723827791985	0.9921265635593222	0.992130436440678	0.9921261822033899	0.9991577729601891	0.9991555301537248	0.992128216101695	0.9921305677966102	0.9921286313559322	0.9921261848240781	0.9921284618644068	0.9917735294117648	0.9917730690537084	0.9917705711849958	0.9917747527706736	0.9917709803921569	0.9917503452685422	0.9917730903665815	0.9903006148590947
H_SP154	Dog 1	Perianal	D	Unknown	0.9994245640219953	0.9990126080125689	0.9993948644400787	0.9993973752455796	0.9993908290766208	1.0	0.9994380000000002	0.9994718742632615	0.9994420392927309	0.9994496465043206	0.9993765618860512	0.9992956480754126	0.9994458208955225	0.9919291383701189	0.9920946074201897	0.9921709232096635	0.9921700129421914	0.9921708200258955	0.9921739301121657	0.991230358056266	0.9918934758679087	0.9924788680033417	0.992480012536565	0.9924797576264104	0.9924755495194317	0.9924824905975763	0.9920356627017843	0.9924818631178708	0.992478910472973	0.9924750675675676	0.9990744186046513	0.9990848245959795	0.992481432192649	0.9924850316856781	0.9924826531474442	0.992475802364865	0.9924843008027039	0.9920315505522516	0.9920385683942228	0.9920377272727272	0.992040645709431	0.9920393797790995	0.9920354545454546	0.9920377400169925	0.9906047631241998
H_SP155	Dog 1	Perianal	E	Unknown	0.9995816300078555	0.9990744911591357	0.9995219402985076	0.999441516103692	0.9994880361351139	0.9994374577603143	1.0	0.9995758248232522	0.9995318499607226	0.9995664322200394	0.9994457148468187	0.9993276001571093	0.9995375638506876	0.9919696685082873	0.9919323339085417	0.992017415875755	0.9920118550474547	0.9920145772217428	0.9920242277825714	0.9913927555366269	0.9918913595933926	0.9922670300751881	0.9922669214703426	0.992263709273183	0.9922624895572264	0.9922686006683376	0.9921613599660011	0.9925162631800928	0.9925117284991569	0.9925081070826308	0.999223313656041	0.9992136958234831	0.9925148334036271	0.9925162716153523	0.9925164740615775	0.9925081576728499	0.9925177056094476	0.9921642201444965	0.9921655036124097	0.9921642668933277	0.9921646578835528	0.9921617297067572	0.9921642796430089	0.9921626009349765	0.9905038402392141
H_SP156	Dog 1	Perioral	A	Unknown	0.9995485271013353	0.9990911355599214	0.9995138531029065	0.9994484249803613	0.9994857305577375	0.9994713359528489	0.9995758208955224	1.0	0.9995454399057345	0.9995672062868368	0.9994510958366065	0.9993068067556954	0.9995433438113949	0.9919251506151888	0.9918879577768204	0.9919722921154674	0.9919688841016803	0.9919681732012064	0.9919790952175787	0.9915034610472542	0.9918420042283298	0.9922298456403839	0.9922305340008343	0.992229758030872	0.9922277346683355	0.99231566360601	0.992213585386576	0.9925532026970082	0.9925527716933445	0.9925458761583825	0.9992087608182534	0.9992122331626625	0.9925521786767806	0.9925565149599664	0.9925525874420565	0.9925471272114574	0.9925538263801096	0.9922160280373832	0.9922156542056075	0.9922152378929482	0.9922159685641461	0.992214375531011	0.9922160577740016	0.9922168988954971	0.9905983055911226
H_SP157	Dog 1	Perioral	B	Unknown	0.9995321523959152	0.9991313943440692	0.9995086763550668	0.9994576630007856	0.9994968460329929	0.9994425687352712	0.9995306245090337	0.9995460251374706	1.0	0.9995335781618225	0.9994330439905734	0.9993247211311862	0.9995462568735272	0.9919084412265758	0.9918129831387809	0.99189224383917	0.9918954647643753	0.9918884565499353	0.9918948638132297	0.9910170739000428	0.9917754087251165	0.9923554164922562	0.9923570950188364	0.9923557429886982	0.9923529175387191	0.992359413980745	0.9920697402044292	0.9924634856175972	0.9924700422832982	0.9924630837563452	0.9991813677571935	0.9992064063116373	0.9924627707275804	0.9924640439932318	0.9924645050761421	0.9924623688663283	0.992464915397631	0.9920634497444636	0.9920704940374787	0.9920717461669506	0.9920724659284497	0.9920734114139694	0.9920458816013629	0.9920726022146508	0.9905445252352437
H_SP158	Dog 1	Perioral	C	Unknown	0.9995536017282011	0.9991010369206599	0.9994941139489195	0.9994660078585461	0.9994914263261296	0.999451139041634	0.9995699724950885	0.9995676581532417	0.9995380117878193	1.0	0.9994440510805501	0.9993299057344855	0.9995738349705304	0.9916964418999151	0.9916997551546392	0.9917964733676976	0.9917860609965636	0.9917889218213058	0.9917931271477664	0.9913935223880599	0.9915840016920473	0.9919939333333333	0.9919996081700709	0.9919993455606502	0.9919973197165486	0.9920021884118383	0.9921494212765957	0.9924366779231744	0.9924375601519629	0.9924285443037976	0.9992187440944882	0.999195094488189	0.9924362515829463	0.9924362346981851	0.9924354200084424	0.9924283115238497	0.9924345124525117	0.9921510936170213	0.9921494340425533	0.9921498808510638	0.9921523531914893	0.9921502510638298	0.9921502936170212	0.9921502510638298	0.9907078933901918
H_SP159	Dog 1	Perioral	D	Unknown	0.9994472820109976	0.9990865893909627	0.9994276355066772	0.9994257305577376	0.9994350000000001	0.9993690023566378	0.9994461194029852	0.9994518970934799	0.9994224518664048	0.9994368578161823	1.0	0.9992802395915162	0.9994282475442043	0.9918479207498935	0.9918781652964085	0.9918125475778546	0.9919512591951537	0.9918119861531804	0.991957987884033	0.991050517094017	0.9916901484308736	0.9920236599664992	0.9920264824120604	0.9920248157453937	0.9920219891122278	0.9920276926298158	0.9921934400341443	0.9924536637018213	0.9924521008047437	0.9924543540872511	0.9991145565628696	0.9991245683878597	0.9924537738246507	0.9924566327827192	0.9924545912748834	0.9924516398305084	0.9924537145277423	0.9921992018779343	0.9921954972257788	0.992196747759283	0.9922001024327785	0.9921992402902262	0.9921728766538627	0.9921955100298762	0.9906388579982891
H_SP160	Dog 1	Perioral	E	Unknown	0.9993098743126473	0.9989563222003931	0.9993017360565594	0.9993056441476827	0.9993198664571878	0.9992976660117878	0.9993244501178319	0.9993067321288295	0.9993223143418469	0.9993213079340143	0.9992771445404557	1.0	0.999321536345776	0.9917884621920137	0.9919101683211049	0.9919781786793267	0.9919786318515321	0.9919774956822107	0.9919786059559776	0.9913276034115138	0.9916087854422345	0.9920814225941423	0.992082661087866	0.9920793765690377	0.992076920502092	0.9920842761506277	0.9921765474670073	0.9925772915785018	0.9925761294416243	0.9925714890016921	0.9989404447068083	0.9989582723337269	0.9925783283961067	0.9925799322894626	0.9925787008040626	0.9925717647058824	0.9925811933982226	0.9921698765432099	0.9921790080885482	0.992178165176671	0.9921820604512559	0.9921777564921243	0.9921753171562369	0.9921803022562793	0.9905609777967549
H_SP166	Dog 1	Nasal	A	Unknown	0.99956163064833	0.999109029469548	0.9994794265514533	0.9994417046347213	0.9994982953652789	0.9994457776904949	0.9995371641791045	0.9995446465043205	0.9995426119402986	0.9995681768172887	0.9994274783974864	0.9993217681728881	1.0	0.9915478723404256	0.9916520916162489	0.9917435998271392	0.9917461495246328	0.9917398357821954	0.9917473120138288	0.9908432068230277	0.991519347457627	0.9920322533444816	0.9920424916387961	0.9920424665551839	0.9920392098662206	0.9920446446488295	0.9919734765957446	0.9923763563267034	0.9923790947546531	0.9923731993228947	0.9992765380070896	0.999318094488189	0.9923727972915785	0.9923723106220905	0.9923749217096912	0.9923741980533222	0.9923748413034278	0.9919747489361701	0.991975144680851	0.9919709829787233	0.991973459574468	0.9919730553191489	0.9919499659574469	0.991973059574468	0.9903892524562153
H_SP199	Dog 2	Perianal	B	Unknown	0.9916410584720444	0.991531976942784	0.9915662740076825	0.9915979769526249	0.9915743704652156	0.9917744705380018	0.9916598207426377	0.9917038497652583	0.9916796798975672	0.9917	0.991602138284251	0.9915959709773795	0.9917274434485702	1.0	0.9932133517887565	0.9932421465076661	0.9932474105621806	0.9932433177172061	0.9932419080068143	0.9935731332481907	0.9932036161096829	0.993310659574468	0.9932089193752639	0.993207931616716	0.9932067539046011	0.9932085521317012	0.9937045887265136	0.9930751471825064	0.9931572226926334	0.9931841670199236	0.991605987206823	0.9915940810234541	0.9930763877207739	0.993078393608074	0.9930767914213625	0.993150033869602	0.9930754751892348	0.9937045845511483	0.993702943632568	0.9937046638830899	0.993708025052192	0.993707440501044	0.9937083841336117	0.9937049853862212	0.9939924047417442
H_SP204	Dog 3	Perianal	D	Unknown	0.9922431035977459	0.9920915091066782	0.9921597702644128	0.9921969180754227	0.9921752732003469	0.9923752882531426	0.9922636671001301	0.9923088036410924	0.9922863833477884	0.992296302557434	0.9922112353706112	0.9921927785002168	0.9923304943625325	0.9937108597091531	1.0	0.9998011101939744	0.9998128270738755	0.999804560462237	0.9998075856376395	0.9943746549507073	0.9941310404127258	0.993985786780384	0.9939790490405117	0.9939642985074627	0.9939735820895522	0.9939798635394457	0.9943873042742277	0.9934350469684031	0.9934466994022203	0.9934351643192488	0.9922611540130152	0.9922638064236111	0.993433394534586	0.9934373953885568	0.9934358923996583	0.9934333945345859	0.9934338172502136	0.9943815658061786	0.9943881421921288	0.9943901904358866	0.9943935209479476	0.9943922683030045	0.9943588489208633	0.994391024121879	0.9942616163334752
H_SP210	Dog 3	Perioral	B	2175	0.9922461675347222	0.9920792401215804	0.9921551171874999	0.9921891059027778	0.9921738775510203	0.9923670994355189	0.9922630859375001	0.9923075911458333	0.9922786191923578	0.992304296875	0.992200295138889	0.9921827864583332	0.9923383239253148	0.9937535213675215	0.9996499175257733	1.0	0.9999382639175256	0.9999412000000001	0.9999540247422681	0.9944729391602399	0.9941194115120275	0.9938356308610401	0.9938453665814152	0.9938281841432226	0.9938419820971868	0.9938449147485081	0.9943689260042282	0.9933090784982936	0.9933036561433447	0.9933073518123667	0.9922674381241858	0.9922672111207647	0.9933067022184301	0.9933099360068259	0.9933075255972696	0.9933050255972696	0.9933078498293515	0.9943734560067682	0.9943680972515856	0.9943689048625793	0.9943705961945033	0.994368088794926	0.9943428245243129	0.9943701649048626	0.9941700637213255
H_SP211	Dog 3	Perioral	C	2175	0.9922478949652777	0.9920850195397307	0.9921573828125	0.9921927039930556	0.9921748979591837	0.9923700651324362	0.9922634418402777	0.9923094097222221	0.9922856057316544	0.9922999435763888	0.9922046831597221	0.9921857378472221	0.9923391402518453	0.9937713589743591	0.9996627298969074	0.9999385773195877	1.0	0.9999447463917527	0.9999454515463917	0.99447146958012	0.9941244974226804	0.9938409377664109	0.9938435848252344	0.9938272250639386	0.99383936913896	0.9938448039215686	0.9943667949260042	0.9933117320819111	0.9933096757679181	0.9933104179104478	0.9922686278766826	0.9922708992180712	0.993311023890785	0.9933138438566553	0.9933135153583618	0.993309343003413	0.9933113395904438	0.9943692470389173	0.9943651501057084	0.9943659619450318	0.9943680634249472	0.9943676279069767	0.9943399154334037	0.9943672135306555	0.99417264231096
H_SP212	Dog 3	Perioral	D	2175	0.992245175704989	0.9920943123644251	0.9921568763557485	0.9921917310195228	0.9921781380208333	0.9923657917570499	0.9922639132321041	0.9923091887201735	0.9922823350694445	0.9923033839479392	0.9922020780911064	0.9921843600867679	0.9923402951388889	0.9937434003421729	0.999652849484536	0.9999482020618556	0.9999445649484536	1.0	0.9999421402061855	0.9944135674518202	0.9941309974204644	0.9938466112531968	0.9938516112531969	0.9938352685421995	0.99384826513214	0.993853252344416	0.9943880795262269	0.9933354588134872	0.9933344558258643	0.9933335750853242	0.9922727746417715	0.9922703692441357	0.993333418693982	0.9933353563807085	0.9933346393512591	0.9933325565514298	0.993333828425096	0.9943820050761422	0.9943868401015229	0.994387652284264	0.9943905795262268	0.9943884856175974	0.9943561505922166	0.9943893147208123	0.9941478259023354
H_SP213	Dog 3	Perioral	E	2175	0.992236125813449	0.9920695008680557	0.9921443817787419	0.9921801952277658	0.9921627951388889	0.9923553038194445	0.992254754880694	0.992301960954447	0.9922692144097223	0.9922877136659435	0.9921916702819956	0.9921676442516268	0.9923257595486112	0.993757547008547	0.9996562969072166	0.9999539340206187	0.9999458556701031	0.9999427216494846	1.0	0.9944709297343617	0.994118762886598	0.9938419045590116	0.9938524584576055	0.9938336259054112	0.9938482488282915	0.9938520153387304	0.9943673415046493	0.9933237798634812	0.99331875	0.9933212110874202	0.9922604036458335	0.9922596482848458	0.9933188822525597	0.9933225383959046	0.9933197269624574	0.9933184726962456	0.9933217192832765	0.9943759915433404	0.9943694125105664	0.994366504649197	0.9943669399830938	0.9943673372781064	0.9943483727810651	0.9943689940828402	0.9941525859872612
H_SP214	Dog 4	Nasal	A	Unknown	0.9912833831058021	0.9911631484641639	0.9911929534784464	0.9912162398634231	0.9912008066581305	0.9913991207853181	0.9912946436192915	0.9913332266325224	0.9913007636518772	0.991332479726846	0.9912281946222791	0.991218587883959	0.9913690823730259	0.9941162926621161	0.9938527645051195	0.993943933447099	0.9939421032423209	0.9939430473751601	0.9939477218430034	1.0	0.9936133203967228	0.9924130886075949	0.9924173237653018	0.9924160194174758	0.9924158294639088	0.9924181722245673	0.9941983397190294	0.9928715541401273	0.9929935598980459	0.9929922845010616	0.9913852222222223	0.9913774316239317	0.9928682632696391	0.9928736050955413	0.9928686709129513	0.9929914358538657	0.9928694354838709	0.9941941805023414	0.9942032907620264	0.9942008131119626	0.9942007662835249	0.9941979140059601	0.9941699744572159	0.9941987484035761	0.9945892015209125
H_SP216	Dog 4	Nasal	C	2176	0.9921503284982935	0.992053997440273	0.9920564788732393	0.9920912974818608	0.9920776568501921	0.992271826717883	0.9921665770379855	0.9922128723858302	0.9921816552901024	0.9922101621852326	0.9920991250533504	0.9920917704778157	0.9922403542466923	0.9938390115532734	0.9942098712446352	0.9942889742489271	0.9942882403433477	0.9942882532188841	0.9942936566523605	0.9934447068965517	1.0	0.9938144859813085	0.9937703903266863	0.9937670343657192	0.993767997454391	0.9937734111158253	0.9942574337400085	0.9926763540790581	0.9926628481278923	0.9927558897770298	0.9920836956521738	0.9920845330490405	0.9926743229604711	0.9926792472666107	0.9926767703952902	0.9926610559528818	0.9926766904962153	0.994252583087926	0.9942603155237696	0.994258657972234	0.9942598148927221	0.9942615355490113	0.9942583172065629	0.9942598990323939	0.9926502710715798
H_SP224	Dog 5	Perioral	A	2177	0.9922485052192067	0.992117745302714	0.9921581419624218	0.9921889686847599	0.9921703841336117	0.9923592857142859	0.9922704050104383	0.9923095490605429	0.992263661795407	0.992294933166249	0.9922013027139874	0.992172471816284	0.9923307017543862	0.9938297542372881	0.9935708598051675	0.993663943244388	0.9936605590851335	0.9936559974587038	0.99366263871241	0.9921961836562764	0.9932633725820018	1.0	0.9999562001504891	0.9999235590669676	0.9999514070729872	0.9999562001504891	0.99419760539629	0.9921920456397719	0.9924771220105392	0.9924013469387757	0.9920722166874222	0.9920582426256751	0.9921912754686227	0.9921988264058681	0.9921936511817441	0.9924716984191326	0.992194531377343	0.9941988701517707	0.9941976180438448	0.9942013448566611	0.9942000969645868	0.9941976138279932	0.9941960033726814	0.9941984443507589	0.9921710134859011
H_SP225	Dog 5	Perioral	B	2177	0.9920446914095078	0.9919035362802334	0.9919414351272424	0.9919731664580727	0.9919632707551107	0.9921478765123071	0.9920553858990404	0.9920942219440967	0.9920599165971643	0.9920888068418856	0.9919895327492699	0.9919641534612177	0.9921319849874896	0.9934554385228702	0.9932580720338983	0.993358372881356	0.9933571144067795	0.9933558686440678	0.9933674915254237	0.9920095536842105	0.9929175775356245	0.9995386731634183	1.0	0.9999707447202667	0.9999829344201557	0.999983297517599	0.9935220938928128	0.9915314257028114	0.9917904230459307	0.9918319471544714	0.9918724223602484	0.9918613007456505	0.9915265140562249	0.9915334658634539	0.9915359518072291	0.991785517936316	0.9915358795180724	0.9935191940174491	0.9935180265891151	0.9935151641046948	0.993515583714167	0.9935180182800167	0.9935171125882842	0.9935192646447861	0.9919218841761829
H_SP226	Dog 5	Perioral	C	2177	0.9925155993294216	0.992373025984912	0.9924128667225481	0.9924500838222967	0.9924366247379456	0.9926244779874215	0.9925212321877619	0.9925671416596816	0.9925298910310142	0.9925603270440252	0.9924549036043587	0.9924343545683152	0.992600540653814	0.9936834160706773	0.9935814067148322	0.9936720144496387	0.99367195920102	0.9936707692307692	0.9936778580535487	0.9922780522765599	0.9935161263157894	0.999829320060105	0.9999814651335313	1.0	0.999979284124629	0.9999796476261129	0.9937480541666667	0.9920712202020204	0.9922535143899474	0.992443188702415	0.9923924104912574	0.9923846958333333	0.9920653616161615	0.9920736242424244	0.9920756363636364	0.9922508718572587	0.9920720888888889	0.9937413708333334	0.9937439833333334	0.9937419291666667	0.9937431583333335	0.9937447875000001	0.9937411	0.993746025	0.9922664385245902
H_SP227	Dog 5	Perioral	D	Unknown	0.9925357412060302	0.9923940385421031	0.9924335552763819	0.9924673031825795	0.9924583333333332	0.9926440703517588	0.9925458835845896	0.9925909840871022	0.992549757118928	0.992583125261835	0.9924778266331657	0.9924533835845896	0.9926223450586263	0.9934074443978179	0.9936345118845501	0.993729044991511	0.9937250424448217	0.993726544991511	0.9937352971137523	0.9922953285593935	0.9936086206896552	0.9998141081487044	0.99998510567297	0.9999764738598442	1.0	0.9999829254727476	0.9934141441066223	0.9918049858585859	0.9920520008100446	0.9921728659035159	0.9923825290697674	0.9923791271820449	0.9918010626262626	0.9918010585858585	0.9918015232323232	0.9920474959481361	0.9918006707070707	0.9934084548104956	0.9934117034568931	0.9934108663057061	0.9934104748021657	0.9934104664723034	0.9934090295710121	0.9934129321116203	0.9921775654664485
H_SP228	Dog 5	Perioral	E	2177	0.992396148055207	0.9922546820083683	0.992292973651192	0.9923277791718945	0.992316704307821	0.9925031660393141	0.9924046716854872	0.9924498117942284	0.9924094479297365	0.9924410836820085	0.9923367001254705	0.9923135173567547	0.9924806022584693	0.9933030411073825	0.9935283319185061	0.9936216086587436	0.9936192826825127	0.9936207597623089	0.9936290959252972	0.9921127115789474	0.9935214129520605	0.999818904315197	0.9999858503149314	0.9999768618006669	0.9999829455353835	1.0	0.9933464669163545	0.991769810177706	0.9920177530364371	0.9920727736928104	0.9922445209456656	0.9922393814860938	0.9917037949132015	0.991695082761405	0.9916958134840533	0.9920124382341028	0.9916958780783205	0.9933391552226384	0.9933444361215148	0.9933363628797337	0.9933423970037454	0.993341568872243	0.9934103996669442	0.9933452559300874	0.99208410801964
H_SP232	Dog 5	Perianal	D	2178	0.9919124427480916	0.9917222646310433	0.9918218447837152	0.9918481170483462	0.9918301315231226	0.9920265931268563	0.9919318150975402	0.9919783842239186	0.9919314722104371	0.9919629855810008	0.9918624215436811	0.9918431000848176	0.9920011115825201	0.9938076695796921	0.9936905189873417	0.9937899915611814	0.9937911687763713	0.9937864978902955	0.9937974219409283	0.9941423208191127	0.9936217942283564	0.9933819571608568	0.9931551537822112	0.9931510931005819	0.9931486533665836	0.9931501039068994	1.0	0.9928560345536817	0.9932231710362048	0.9932200124792013	0.991982228353141	0.9919756918505942	0.9928540436034553	0.9928529510891904	0.992860378133991	0.9932244648063306	0.9928570547099959	0.999983496476116	0.9999719772905246	0.9999723610023493	0.9999850352388411	0.9999858026624903	0.9999569113029828	0.9999930931871573	0.9936819390347164
H_SP235	Dog 6	Nasal	A	551	0.9927089834815758	0.9923894872881356	0.9926297119864463	0.9926676831850911	0.992630876747141	0.9928236891147819	0.9927394663278273	0.9927835916984329	0.9927300677678951	0.9927664930114358	0.9926803939008895	0.992626785260483	0.9928192249047014	0.9933715497076024	0.9930752725724021	0.9931810093696765	0.9931784369676321	0.9931805323679727	0.9931893228279387	0.9930690089323692	0.9925270384294069	0.991598688058489	0.991649879275654	0.9916390543259557	0.9916467847082495	0.9916494245472837	0.9934666625310173	1.0	0.9998158030901906	0.9997287095614666	0.9920451140202703	0.9920406545608108	0.9999836412078152	0.9999791261101241	0.9999812149200709	0.9998285842615882	0.9999784221748402	0.9934658478081059	0.9934674731182795	0.9934621960297766	0.9934642390405294	0.9934654549214227	0.99346629445823	0.9934666625310173	0.9930315500628405
H_SP236	Dog 6	Nasal	B	551	0.9925129510961214	0.9921845044285112	0.9924157124789208	0.9924563996627319	0.9924332799325464	0.9926324915682969	0.9925259232715008	0.9925739123102867	0.992532863770561	0.9925734527824621	0.9924609064080946	0.9924341821247892	0.9926063575042159	0.9936978469301935	0.9930966255843605	0.9931902677433065	0.9931908754781132	0.9931918699532513	0.9931990140246494	0.9933903184713375	0.9919214487926727	0.9919914090177134	0.9918833936469642	0.9918702332127061	0.9918791234418979	0.9918825291515883	0.9938697539616347	0.9993667346208871	1.0	0.9992670632368704	0.9913203454015813	0.9913341489804413	0.9993645444801714	0.9993600607359772	0.9993682380271623	0.9999718900709219	0.9993617977126519	0.9938624103419517	0.9938693411175981	0.9938648373644704	0.9938681234361968	0.9938685279399501	0.9938750250417363	0.9938693411175981	0.9931298288100209
H_SP237	Dog 6	Nasal	C	551	0.9927300805084746	0.9923969944891904	0.9926333771186441	0.9926739194915254	0.9926493347457629	0.9928470635593221	0.9927396144067797	0.9927874957627119	0.9927459728698601	0.992784533898305	0.9926757627118643	0.9926449279661017	0.992819741525424	0.9938577121148164	0.9931762190963341	0.993283559249787	0.9932744330775789	0.9932736189258313	0.9932848209718671	0.9933682978723404	0.9925860645431683	0.9924734313725491	0.9923411020408164	0.9923277265306123	0.9923371795918368	0.9922771399428806	0.9938904596740494	0.9999770367700073	0.9999650594166367	1.0	0.9919001433994095	0.9919120708561789	0.9999735338616715	0.9999737126395392	0.9999772226224785	0.9999791639639639	0.9999747531531532	0.9938884245716674	0.9938912745507732	0.9938847847889677	0.993891282908483	0.9938896406184704	0.9938912965286492	0.9938908650229835	0.992935740585774
H_SP238	Dog 6	Nasal	D	Unknown	0.999508291437549	0.9992715985860173	0.9993911277013752	0.999353343811395	0.9993896936370777	0.9993717053045187	0.9994864479371317	0.9994750176817289	0.9994642340926945	0.9994910373280942	0.9993495206286838	0.999221861743912	0.9994990141398273	0.9920837414965987	0.9919274178200692	0.9920159645328721	0.9920148918685121	0.9920102378892733	0.9920221885813151	0.9915407182556649	0.991712485182049	0.9923274043261232	0.9923426009155225	0.9923397794423637	0.992338535164378	0.9923445193508115	0.9923379692832763	0.992324668067227	0.9923375198329855	0.9923205	1.0	0.9996257583944423	0.9923221890756303	0.9923200546218488	0.992321781512605	0.9923340058479532	0.9923212058823531	0.992338319112628	0.9923374658703071	0.9923339633105802	0.9923366254266212	0.9923361945392492	0.9923389803754266	0.9923378711604096	0.9909236830835118
H_SP239	Dog 6	Nasal	E	Unknown	0.9995379263034104	0.9993313960784315	0.9994538847510781	0.9993931242649942	0.99943729125833	0.9994253900431204	0.9995129008232065	0.999513763230106	0.9995235045080361	0.999501697373579	0.999398639749118	0.9992699803998432	0.9995739474715798	0.9918392595744681	0.9921949631556132	0.9922834200260079	0.9922828001733853	0.992279358474209	0.9922909926311227	0.9914322573749467	0.9918927747136189	0.9924314285714287	0.9924436193252811	0.9924436693044564	0.9924391461890878	0.9925288458333333	0.9923566025641026	0.9923509764309765	0.992263730656629	0.9923467255892255	0.9996224171164225	1.0	0.9923474831649831	0.9923458291245791	0.9923491456228957	0.9922564868255961	0.9923519234006735	0.9923570384615386	0.9923561794871796	0.9923528418803419	0.9923557735042735	0.9923556495726495	0.9923334957264958	0.9923553418803419	0.9907023073630137
H_SP240	Dog 6	Perioral	A	551	0.9927046463362982	0.9923729618644067	0.9926120796272766	0.9926463235916984	0.9926302880135537	0.992820584498094	0.9927193604404911	0.9927639178314273	0.9927261245235068	0.9927625709445149	0.9926627615417196	0.9926266073697586	0.9927966370182126	0.9933702046783626	0.9930708475298127	0.9931751192504258	0.9931750851788758	0.9931750681431005	0.9931813500851787	0.9930635261590812	0.9925233792815372	0.9916032575142161	0.9916452997987928	0.9916320804828973	0.9916422052313884	0.9916464185110664	0.9934494171145102	0.9999836376554173	0.9998114295977013	0.999725472511678	0.9920448521959461	0.9920411613175677	1.0	0.9999763400780971	0.9999835973011364	0.9998276572044558	0.9999798223801066	0.9934473873501447	0.9934477883422903	0.9934445514675485	0.9934478090119885	0.9934453741215379	0.9934482175351529	0.9934494129805705	0.9930252408881441
H_SP241	Dog 6	Perioral	B	551	0.9927107539178315	0.9923950000000001	0.9926372892842015	0.9926727488352393	0.9926367979669632	0.9928287505294366	0.9927424565861924	0.9927903430749682	0.9927317958492163	0.9927682465057178	0.9926859254553155	0.992631889030072	0.992817263871241	0.9933836215538847	0.9930891950596252	0.9931936967632028	0.9931915374787055	0.9931923807495742	0.9931986669505963	0.9930796384517226	0.9925258980785298	0.9916188424045491	0.9916604668008049	0.9916480643863179	0.9916573722334003	0.9915937851971037	0.993463209417596	0.9999794600355241	0.9998105747126436	0.9997299461206898	0.9920392820945947	0.9920367778716217	0.9999760752306601	1.0	0.9999819098331558	0.9998250449155588	0.9999764146254883	0.9934644237918215	0.99346156133829	0.993463201156547	0.9934664518793888	0.9934632135481206	0.9934724069478909	0.9934648244527056	0.9930342731462087
H_SP242	Dog 6	Perioral	C	551	0.9926756628547225	0.9923483813559323	0.9925880813214739	0.992623155442609	0.9926013595933926	0.9927924947056331	0.9926957899195255	0.9927378568403219	0.9926995595086828	0.9927319949174078	0.9926359551037696	0.9925992842016095	0.992769813638289	0.9933858771929824	0.9930701533219761	0.9931720868824532	0.9931733134582623	0.9931716013628621	0.9931803747870528	0.9930652658443216	0.9924955639097744	0.9915764108810394	0.9916221037811747	0.9916118503620274	0.9916174296057925	0.9915535022114997	0.9934892523750516	0.9999812007104795	0.9998153015075377	0.9997310660445083	0.9920152111486487	0.9920151182432433	0.9999836431358636	0.999977715501951	1.0	0.9998289471793028	0.9999783605393897	0.9934864188351921	0.9934864023130939	0.993483560512185	0.9934868318876499	0.9934868318876499	0.9934857154673283	0.9934860140437836	0.9930310808546292
H_SP243	Dog 6	Perioral	D	551	0.9927512791190174	0.9924201271186442	0.9926563701821262	0.992697293519695	0.9926722151630665	0.9928687717069038	0.9927617450232953	0.992811228293096	0.9927705932203389	0.9928064379500212	0.99269875476493	0.9926675688267684	0.9928443837357053	0.9936986767804468	0.9930960102301792	0.9931977749360614	0.9931976726342712	0.9931961636828645	0.9932065515771525	0.9933660025542784	0.9919554344193818	0.9919475403877221	0.9918388584106496	0.9918256353368294	0.9918349858814037	0.9918383662767245	0.993865495608532	0.9993365830945559	0.9999731900532861	0.9992359670487108	0.9915556414542416	0.9915680025073129	0.9993347600286534	0.9993323710601719	0.9993362499999999	1.0	0.9993331852382659	0.993858130489335	0.9938646758678377	0.9938585152655793	0.9938622208281054	0.9938618067754077	0.9938586114596403	0.9938650815558344	0.9929281540393471
H_SP244	Dog 6	Perioral	E	551	0.9927055040067481	0.9923092067510549	0.9925746815689582	0.9926508857022353	0.99262739772248	0.9928172151898734	0.9926929987347112	0.9927657823703079	0.9927256811471954	0.9927610464135022	0.9926313412062422	0.992628274989456	0.9927981822016029	0.9934229267277269	0.992917571004663	0.9930157439593047	0.9930132768122085	0.9930131538787623	0.9930236201780416	0.9925989016115352	0.9924947797173732	0.9918940032480714	0.9917997346200242	0.9917830719742662	0.9917950784077201	0.9917305868167203	0.9933962716049383	0.9999798080341273	0.9997198060344827	0.9997189220265901	0.9922124810765349	0.9922248822539949	0.9999801775568181	0.9999812215909089	0.9999798223801066	0.9997354257994969	1.0	0.99339429218107	0.9933893374485596	0.9933865761316872	0.9933916995884775	0.9933942222222223	0.9933765471775856	0.9933954609053498	0.9925482205513784
H_SP245	Dog 6	Perianal	A	2178	0.9920026029723991	0.9918109978768577	0.9919119872611465	0.9919394819532911	0.9919162531860662	0.9921169711129992	0.9920187855626327	0.9920644246284502	0.9920195114698385	0.9920523864118895	0.9919493545647557	0.991929872611465	0.9920902846219201	0.9938267277268942	0.9937392995780592	0.9938379662447256	0.9938370632911394	0.9938332405063292	0.993846223628692	0.994197267292912	0.9935990322580645	0.9933364747899159	0.9931011309771308	0.9930982993762995	0.9930978627858627	0.9929600830909847	0.9999835708692248	0.9928426512968299	0.9932165680966264	0.9932117637271215	0.9920755352591334	0.9920678504672897	0.9928362967529799	0.9928328894369094	0.9928389724619812	0.993211713213839	0.9928398520345252	1.0	0.9999670673453406	0.9999647650743931	0.9999778151918559	0.9999758418167579	0.9999550235478808	0.9999835708692248	0.9937309491525423
H_SP246	Dog 6	Perianal	B	2178	0.9920640918757976	0.9918668340425533	0.9919641556784347	0.9919950446618461	0.991977333049766	0.9921729872340426	0.9920732709485326	0.992112781794981	0.9920791067630796	0.9921074340425533	0.992000059549128	0.9919933347511698	0.9921444723404256	0.9935318072289157	0.9937671663157894	0.9938636673684209	0.9938643789473683	0.9938617094736841	0.9938710947368422	0.9942275031955689	0.9938596403178587	0.9935181252627154	0.9932533901830283	0.9932493094841931	0.9932481613976706	0.9932505199667222	0.9999803490196079	0.9930143958762887	0.9932604710295957	0.9932515833333334	0.9921369629944705	0.9921325648660144	0.9930103422680412	0.9930113478977742	0.9930135366859026	0.9932562260216848	0.9930146680412371	0.9999745803921569	1.0	0.9999807882352942	0.9999753529411766	0.9999803490196079	0.9999267765999216	0.9999811176470589	0.9936911421319796
H_SP249	Dog 6	Perianal	E	2178	0.9920749681257968	0.9918806675170068	0.9919764640883978	0.9920090055248618	0.9919926519337017	0.9921882397959183	0.9920876073098173	0.9921270803229919	0.9920957416064599	0.9921211011904763	0.9920145898852529	0.9920108329791754	0.9921554209183674	0.9935224553385958	0.9937789557894736	0.9938746357894737	0.9938749221052632	0.9938722694736842	0.9938783494736843	0.9942475085178876	0.9938502507312995	0.9935163613445379	0.9932463326403327	0.9932438877338878	0.9932435467775469	0.9931654862842894	0.9999758010184097	0.9930466515650743	0.9932983603828548	0.9932882869022869	0.9920966085847854	0.992091321716957	0.9930442616207321	0.9930393994241052	0.993047322089675	0.9932903248646398	0.9930428447920955	0.9999742616529573	0.9999761692126911	1.0	0.9999750332941638	0.9999727301214257	0.9999283274440518	0.9999781041911477	0.9936833446088794
H_SP250	Dog 6	Inguinal	A	2178	0.9920009175870859	0.9918126677994902	0.9919129141886152	0.9919378079864062	0.9919146833829154	0.9921167403314917	0.9920180543755309	0.9920643797790993	0.9920217382065448	0.9920521240441802	0.9919533220050977	0.9919340314358539	0.9920887717807055	0.9938318609492091	0.9937496921130325	0.9938442387178406	0.9938434711092368	0.993840341628005	0.99384794601434	0.9942013535439794	0.9936050837520938	0.9933265699873897	0.9930897878535775	0.9930869467554077	0.9930857071547422	0.9929495012468827	0.9999850704776821	0.9927385055578428	0.9931121907538527	0.9931040890183028	0.9920712664683383	0.9920658351041225	0.9927343403205918	0.9927325277435266	0.9927370078092891	0.993105602334306	0.9927368269625976	0.9999777760375881	0.9999670321064997	0.9999651135473768	1.0	0.9999792599843381	0.9999534850863423	0.9999866053249804	0.9937297289284202
H_SP251	Dog 6	Inguinal	B	2178	0.9919100424268138	0.9917248493848113	0.9918201442511668	0.9918476962240136	0.9918215110356536	0.9920252971137522	0.9919248281714041	0.9919708570216377	0.9919311162988115	0.9919576198557488	0.9918622613491727	0.9918405345778532	0.99199662139219	0.9938266625052019	0.9936416701813581	0.9937336862083508	0.9937369169126951	0.9937314424293547	0.9937415267819485	0.9941975074690568	0.9936037881958979	0.9933688277310926	0.9931331351351351	0.9931302910602913	0.9931266195426196	0.9931272640332641	0.9999846554424433	0.9928478765432098	0.9932157202331391	0.9932130836454433	0.991981612903226	0.991974359083192	0.9928430617283951	0.992846011513158	0.9928510320723684	0.9932158000000001	0.9928473827160494	0.9999773610023492	0.9999708379013313	0.9999716053249806	0.9999812020360218	1.0	0.9999561420722135	0.9999846554424433	0.993730173655231
H_SP252	Dog 6	Inguinal	C	2178	0.9920245362134688	0.9918443837357053	0.9919415883100381	0.9919630834392207	0.9919359110169492	0.992142406779661	0.9920460016941975	0.9920930114358324	0.9920479745762711	0.9920688945362135	0.9919795002117746	0.9919560144006778	0.9921152161016948	0.9938589235245221	0.9937743115789474	0.9938699368421052	0.9938689557894738	0.9938668631578947	0.9938785642105263	0.9944125287846481	0.9939095568561874	0.9936159361880772	0.99337535105941	0.9933716950560864	0.9933704736186124	0.9933719567926881	0.999959929356358	0.993304518121911	0.9935454477301124	0.9935429433805162	0.9920948771186442	0.9920892118644068	0.9933005230642504	0.9933039538714993	0.9933044975288303	0.9935396959600167	0.9933058731466229	0.9999580023547882	0.9999483869701726	0.9999499254317112	0.9999564678178964	0.9999587755102041	1.0	0.9999614678178964	0.9937468752642707
H_SP253	Dog 6	Inguinal	D	2178	0.9919085617310139	0.9917183877810777	0.9918193296563428	0.9918475137887146	0.991823968590832	0.9920235908319184	0.991927904115401	0.9919761688587186	0.9919306451612903	0.991959694526941	0.9918619261773443	0.9918437590156981	0.9919953650254669	0.9938111027881816	0.9936396963306622	0.9937362378743145	0.9937357697174188	0.9937319274567693	0.9937428384647828	0.9941405546075086	0.9935969970723548	0.9933776522469552	0.99314463840399	0.9931413881961763	0.9931397589359934	0.9930036171096346	0.9999930931871573	0.992856205761317	0.9932293505412157	0.9932196465696467	0.9919811842105263	0.9919726528013582	0.9928510435497125	0.9928460147904684	0.9928513147082991	0.9932245166666668	0.992854905505341	0.999983496476116	0.9999727525450274	0.999967764291308	0.9999865700861394	0.9999826781519185	0.9999584497645212	1.0	0.9936863166807791
H_SP255	Dog 7	Nasal	A	1026	0.9910880145797599	0.9909436192109777	0.9910030072930072	0.9910322951522952	0.991009051909052	0.9912032761578045	0.9911089146289146	0.9911548906048907	0.9911152166452166	0.9911408190394511	0.9910470227370227	0.9910204159519727	0.991186333619211	0.9945600509121765	0.9939618861512322	0.994083101104503	0.9940822642310961	0.9940780628717077	0.9940889209855566	0.9948139644970414	0.9930286794055201	0.9923829893529893	0.9923947665847668	0.9923854627354628	0.9923921048321048	0.9923943611793612	0.9946659286017849	0.992533843580092	0.9925350753138075	0.9925294855708908	0.9911902017167382	0.9911789699570817	0.9925322542869093	0.9925330280217481	0.9925285487243831	0.9925282887029289	0.9925310204935173	0.9946667658308543	0.9946650956226094	0.9946625839354016	0.9946650913727157	0.9946638461538462	0.9946384275393115	0.9946667615809603	1.0
H_SP258	Dog 7	Perioral	A	1026	0.9910590390390391	0.9909154182754182	0.9909744248927038	0.9910072231759658	0.9909775064377683	0.9911747704847704	0.9910815793991418	0.9911263519313305	0.9910862231759657	0.9911081081081082	0.9910184978540773	0.9909909824109824	0.9911566151866151	0.9945422104369962	0.9939384105397365	0.9940560815979601	0.9940531576710582	0.99404983000425	0.9940631491712708	0.9948017167019028	0.993011567544605	0.9923691069233921	0.992383400245801	0.9923736829168376	0.9923791437935273	0.9923805940188447	0.9946443537414966	0.9925116192468619	0.9925122561741315	0.9925080920502093	0.9911599613568055	0.9911499313009877	0.9925079832635983	0.9925124811715482	0.9925104225941422	0.9925076935956468	0.992510439330544	0.994646024659864	0.99464518707483	0.9946435076530612	0.9946443452380952	0.9946439413265307	0.9946193409863945	0.9946451870748299	0.9999600156924285
H_SP259	Dog 7	Perioral	B	1026	0.9910742024013722	0.990930703259005	0.9909920935220935	0.9910193093093094	0.990991891891892	0.9911856518010292	0.9910971428571429	0.9911435778635779	0.9910997125697125	0.9911236449399659	0.9910353153153153	0.9910040994854203	0.9911695497427101	0.9945416504030548	0.9939415887850467	0.9940693245539507	0.9940664103653356	0.9940613891248938	0.9940755267629569	0.9948080938292476	0.9930203439490446	0.9923681572481573	0.9923843120393122	0.9923750122850123	0.9923804340704341	0.9923839066339066	0.9946583127921804	0.9925294562944375	0.9925290125523013	0.9925259096612297	0.9911749184549357	0.9911665751072961	0.9925274571309076	0.9925294604767879	0.9925274404015056	0.99252389958159	0.9925282726892515	0.9946608202294942	0.9946583127921802	0.9946574755631109	0.994659141521462	0.9946587292817681	0.994634143646409	0.9946608117297068	0.999962334248725
H_SP260	Dog 7	Perioral	C	1026	0.991067680102916	0.9909266852487136	0.9909765293865292	0.9910057957957957	0.9909928571428571	0.9911862221269298	0.9910798841698842	0.9911254483054484	0.9910965422565423	0.9911192066895369	0.9910193221793222	0.9910046740994856	0.9911485634648369	0.9945471349745332	0.9939416057774001	0.9940567502124042	0.9940546644010195	0.9940521155480034	0.9940654587935428	0.9948041057082453	0.9930178853503185	0.9923626904176905	0.992373230958231	0.9923623423423424	0.9923677641277641	0.9923696396396398	0.994649609009775	0.992523634462568	0.9925231548117155	0.9925200920117107	0.9911665021459227	0.9911577896995708	0.9925228607277289	0.9925261020493519	0.9925232538686742	0.9925180753138076	0.992522450857382	0.9946521164470888	0.994649604759881	0.9946487675308118	0.9946512664683382	0.9946483510412238	0.9946279048023801	0.9946504377390567	0.9999534837191055
H_SP261	Dog 7	Perioral	D	1026	0.9910680917667238	0.9909267066895369	0.9909864135564135	0.9910154096954097	0.9909840883740885	0.9911820497427101	0.9910914543114544	0.991133655083655	0.9910944315744316	0.9911167238421955	0.9910292192192192	0.990998370497427	0.9911652272727273	0.9945493466270682	0.993947948173322	0.9940694774851317	0.994067807986406	0.994066121495327	0.9940802506372133	0.9948093406593407	0.9930195329087049	0.9923807944307944	0.9923985749385749	0.9923884725634726	0.9923935176085177	0.9923989762489764	0.9946566383340417	0.9925316436637389	0.9925311255230126	0.992528105395232	0.9911703862660944	0.9911607725321888	0.9925288247595149	0.9925292220828105	0.9925304475115015	0.9925252677824267	0.9925304600585528	0.9946574798130047	0.9946558053548661	0.994652473438164	0.9946558011049724	0.994656221844454	0.9946308032299193	0.9946566383340417	0.9999604080031386
H_SP262	Dog 7	Perioral	E	1026	0.9910705746140651	0.990928743567753	0.990988030888031	0.9910190047190048	0.9909869583869584	0.9911845368782162	0.9910943500643502	0.991139051909052	0.9910973144573144	0.9911220926243569	0.9910320763620764	0.991002525728988	0.9911684948542024	0.9945402375901572	0.9939346644010196	0.9940607604078165	0.9940586703483432	0.9940582285471536	0.9940719413763806	0.9948065384615385	0.993013838641189	0.9923732227682227	0.992390990990991	0.9923833046683048	0.9923883456183457	0.992390601965602	0.9946547938801531	0.9925302174822249	0.9925305523012553	0.9925261313258052	0.9911732360515022	0.9911632188841202	0.9925274027603513	0.9925277624424927	0.9925265621079047	0.992524661087866	0.9925273985780009	0.9946556353591162	0.9946539609009775	0.9946522949426264	0.9946543731406715	0.994653127921802	0.9946289587760307	0.9946556268593285	0.9999623303256179
H_SP263	Dog 7	Inguinal	A	1026	0.9910791466552316	0.9909356260720412	0.9909842342342341	0.9910120034320034	0.9909955684255686	0.9911972984562607	0.9910867824967826	0.9911302917202917	0.9911067267267268	0.9911336234991425	0.991026598026598	0.991009897084048	0.9911620969125214	0.9945568901145525	0.993957230246389	0.994077748513169	0.9940739974511472	0.9940710450297365	0.9940794052676296	0.9948093998309382	0.9930222590233544	0.9923722031122032	0.9923878255528256	0.9923769123669125	0.9923827682227683	0.9923874324324325	0.9946623459413515	0.9925137348389795	0.9925180878661088	0.9925118402342116	0.9911831759656653	0.9911702575107296	0.9925117398578002	0.992514182350481	0.9925113090757005	0.9925094016736401	0.9925121455457966	0.9946640203994901	0.9946619294517636	0.9946631619209518	0.9946639991500213	0.9946619294517636	0.9946381767955802	0.9946623459413515	0.9999707846214203
H_SP264	Dog 7	Inguinal	B	1026	0.9910876200686106	0.9909448027444253	0.9910034749034747	0.9910302230802231	0.9910061089661091	0.9912045154373929	0.9911093607893608	0.9911536851136852	0.9911165122265122	0.991139168096055	0.9910483268983269	0.9910233747855918	0.9911854974271012	0.9945537691001698	0.9939492820730672	0.9940702421410366	0.9940727315208158	0.9940660237892948	0.9940744052676296	0.9947188081149619	0.9930260934182592	0.9923753644553646	0.9923895045045045	0.9923810032760032	0.9923856306306307	0.9923883005733006	0.9946615044623885	0.9925338101212882	0.9925342175732219	0.9925310915934756	0.9911899184549356	0.9911812060085836	0.9925322040987036	0.9925321790046008	0.9925317942283565	0.9925282552301254	0.992531790046006	0.9946615172120695	0.9946615087122822	0.9946598385040375	0.9946631704207396	0.9946615044623884	0.9946365065873353	0.9946623416914576	0.9999681012161632
H_SP265	Dog 7	Inguinal	C	1026	0.9910823542024013	0.9909354716981131	0.9909824066924067	0.9910129558129558	0.990996658086658	0.9911950471698113	0.9910866280566281	0.9911296739596739	0.9911070055770056	0.9911288765008576	0.9910222951522952	0.9910122512864494	0.9911670454545454	0.9945529571489182	0.9939511852166526	0.9940630373831776	0.9940700552251488	0.9940592310960068	0.9940692778249788	0.9948040067624683	0.9930180679405521	0.9923707944307943	0.9923872399672401	0.9923771253071253	0.9923837796887797	0.9923860401310401	0.9946618359541013	0.9925148933500627	0.9925188158995816	0.9925124466750315	0.9911817939914164	0.9911713605150214	0.992512078628189	0.9925124383103304	0.9925128774571309	0.992510560669456	0.9925137139272271	0.994663076923077	0.9946630854228644	0.994658091797705	0.9946622481937952	0.9946614237144071	0.99463391840204	0.9946618402039948	0.9999654099646921
H_SP266	Dog 7	Inguinal	D	1026	0.9910635548885078	0.9909180703259004	0.9909694251394251	0.9909954182754183	0.9909786743886744	0.9911775428816466	0.9910761647361649	0.9911180223080223	0.9910878421278422	0.9911130060034304	0.9910126941226942	0.9909967924528301	0.9911452101200686	0.9945625880356386	0.993951992353441	0.994067111299915	0.9940658538657604	0.9940633220050977	0.9940791376380628	0.9948174038054969	0.9930215031847135	0.9923695945945946	0.9923852006552007	0.9923742915642916	0.9923805282555282	0.992384004914005	0.9946662260943476	0.9925148891677122	0.9925172133891214	0.992513262233375	0.9911642918454936	0.9911534763948499	0.9925104349644501	0.9925140777917189	0.9925128732747805	0.9925089163179917	0.9925128900041824	0.994667475563111	0.994667475563111	0.9946666383340417	0.9946674713132171	0.994667475563111	0.994642473438164	0.9946662260943476	0.9999734797959984
H_SP267	Dog 7	Inguinal	E	1026	0.9910809691252144	0.9909378902229847	0.9909856327756328	0.9910103217503218	0.9910011368511369	0.9911966080617497	0.9910894294294295	0.9911329172029172	0.991111921921922	0.9911312564322471	0.991027589017589	0.991013756432247	0.9911659862778731	0.994555014849385	0.993955849617672	0.9940710407816482	0.9940726932880205	0.9940680671197961	0.9940772897196262	0.9948151310228234	0.993021592356688	0.9923673382473382	0.9923837305487306	0.9923760319410321	0.9923806511056511	0.9923825307125307	0.9946577348066299	0.9925280970305312	0.9925292719665271	0.9925245503973232	0.991184583690987	0.991173373390558	0.9925248724383103	0.9925256419907988	0.9925277206189876	0.9925233598326361	0.9925260978670012	0.9946577220569487	0.9946602294942626	0.9946535656608585	0.9946602252443689	0.9946589842753931	0.9946326774330644	0.9946577348066298	0.9999558022754022
H_SP274	Dog 8	Perioral	B	2179	0.9915835468615649	0.9913770021505376	0.9914878589853827	0.9915228632846088	0.9915074032674119	0.9916956516129033	0.9915997377472054	0.9916444711951851	0.9915983147033534	0.9916351096774194	0.9915306792777301	0.9915159673258813	0.991673456577816	0.9934518469991547	0.993498363713438	0.9935942560406953	0.9935921153030945	0.9935943153878762	0.9936017337855023	0.9934978465451463	0.9935095021097046	0.9932305826446282	0.9932504710743801	0.9932463842975208	0.9932464834710746	0.9932475950413223	0.9943163855421687	0.9930135875943001	0.9931439154103854	0.9931308721174006	0.9915678279569893	0.9915607741935485	0.9930111357921207	0.9930093797150042	0.9930140025146689	0.9931405865102639	0.9930091114836546	0.9943082426256752	0.994312314083922	0.9943090527627753	0.9943127170751973	0.9943119027835481	0.9943049231408392	0.9943139426672207	0.9934558705636743
H_SP276	Dog 8	Perioral	D	2179	0.9915269104991394	0.9912457013769362	0.9913623956989248	0.991395522580645	0.9914544148020654	0.9916405165733966	0.9914699655913978	0.9915142193548387	0.9915420955249569	0.9915776969436075	0.9914025333333334	0.9914608734939759	0.9915391870967742	0.9935518866328258	0.9935629232074672	0.9936622274077217	0.9936567119219346	0.9936575477301655	0.9936667925328808	0.993571226655348	0.9934827848101265	0.9932626923076923	0.9932781389578164	0.9932744499586436	0.9932749586435071	0.9932764722911498	0.9943006727574752	0.9931490604026846	0.9932806412405699	0.9932684053713806	0.991515807145932	0.9915034050796385	0.9931462080536911	0.9931501929530201	0.9931490729865772	0.9932773417190777	0.9931466359060402	0.9942961918604651	0.9942970058139534	0.9942978156146179	0.9943010714285714	0.9942978156146182	0.9942934136212624	0.9942990448504985	0.9937717622436166
H_SP277	Dog 8	Perioral	E	2179	0.9915766323024054	0.9913665449076063	0.9914815549828179	0.9915174914089347	0.9915036512027492	0.9916906360120327	0.9915932087628865	0.9916382388316151	0.9915879166666668	0.9916282509669102	0.9915259192439863	0.9915076546391753	0.9916656872852234	0.9934910059171599	0.9935134830508473	0.9936136271186441	0.9936114703389832	0.9936107923728814	0.9936194491525424	0.9935297541331072	0.9934730451286377	0.9932380165289257	0.9932558636363636	0.9932537933884298	0.9932526694214876	0.9932537892561983	0.9943137069323372	0.9929611934673368	0.9930881281407036	0.9930762170087977	0.9915624237215298	0.9915535539321014	0.9929562939698494	0.992958647403685	0.9929612102177554	0.9930835735232509	0.9929554815745395	0.9943084101286842	0.9943108509755085	0.9943092237442923	0.9943104441677045	0.9943100373599003	0.9943046201743463	0.9943104483188044	0.9934386942010848
H_SP278	Dog 8	Perianal	A	2179	0.9915709505376343	0.9913619664371772	0.9914777548387096	0.9915155569892473	0.9914945548387096	0.9916839845094664	0.9915893032258065	0.9916340903225807	0.9915850709677421	0.9916213253012047	0.99151983655914	0.991505552688172	0.9916626150537635	0.9935538409475466	0.9936306196943973	0.9937299702886249	0.9937269949066214	0.9937245628183362	0.9937353777589135	0.9936060356536502	0.993483417721519	0.9931842868954113	0.9932021248449773	0.9932000620090946	0.9931997684993799	0.9932004588673006	0.9942920431893687	0.9930791530398323	0.9932100418935904	0.9931958305369127	0.9915555077452668	0.9915474784853701	0.9930754800838575	0.9930765744234801	0.9930795765199162	0.9932054610226321	0.9930767253668763	0.9942871636212623	0.994292454318937	0.994290415282392	0.994288803986711	0.9942912292358804	0.9942853405315615	0.9942896013289035	0.9935590757005437
H_SP279	Dog 8	Perianal	B	Unknown	0.9915702657522504	0.9914161894556365	0.9914716580976864	0.9914914952870608	0.9914886289631534	0.9916601071122537	0.9915867994858611	0.9916257754927165	0.9915886546700944	0.9916168937446443	0.9914993484783541	0.9914660437205315	0.9916622803257609	0.992879790239726	0.9933679605826906	0.9934573350471293	0.9934595972579263	0.9934557455012853	0.9934623350471294	0.9918469023136247	0.993162086513995	0.9928095871946081	0.992866787368421	0.9928638905263157	0.9928614315789475	0.9928663536842105	0.9932155108096651	0.991879328636552	0.9918817315658658	0.9918504391052195	0.991684967824968	0.9916883991416309	0.9918769539991711	0.9918779320348116	0.9918814629092415	0.9918753584749276	0.9918765685868214	0.9932075286138193	0.993214264518864	0.9932109410767275	0.9932159389571854	0.9932155065705807	0.993190105977109	0.9932150911403137	0.9920772866894197
H_SP280	Dog 8	Perianal	C	Unknown	0.9915372305710607	0.9913742489270386	0.9914406440532417	0.9914627908973808	0.9914513396307427	0.9916307639484978	0.9915497853155861	0.9915907084585659	0.991551588664663	0.9915797252039502	0.9914690811507083	0.9914430571060541	0.9916179399141632	0.9929632933104631	0.9934462875536479	0.9935421502145922	0.9935392703862661	0.9935345427221983	0.9935471502145922	0.9920685843373493	0.9933524032326669	0.9932001687763713	0.9930946925021061	0.9930930160067398	0.9930901347935973	0.9930966933445662	0.9934925180774138	0.9918393692946059	0.9919052946058091	0.9918462681610628	0.9916186512027492	0.9916108637730985	0.9918377966804979	0.9918358049792532	0.9918386597510374	0.9919034827729348	0.9918389792531122	0.9934921182475543	0.9934933390046788	0.9934873798383668	0.993490382815823	0.9934900085070183	0.9934910080816672	0.9934929179072736	0.9922835695986336
H_SP281	Dog 8	Perianal	D	Unknown	0.9915555021459227	0.9913946160446162	0.9914593090128756	0.9914692317596567	0.9914677510729614	0.9916360060060061	0.991563313304721	0.9916014506437768	0.9915756094420601	0.9915925793991416	0.9914824892703863	0.9914488669527898	0.9916427498927499	0.9928347619047619	0.9934299011602923	0.9935229480017189	0.9935217361409542	0.9935173903697336	0.9935275376020628	0.9919960448082723	0.9931205869842622	0.9930230156052298	0.9929952401010952	0.9929919081718619	0.9929894439764111	0.9929960109519798	0.9932407100340136	0.9918004485049835	0.9918588496677742	0.9917978604071458	0.9916304808930871	0.991638569587629	0.9917964327242526	0.9917960672757477	0.9918001619601329	0.99185967594516	0.9917984468438538	0.9932386011904764	0.9932382015306123	0.9932351615646261	0.9932389753401362	0.9932373639455783	0.9932366794217687	0.993239030612245	0.9920832564102565
H_SP282	Dog 8	Perianal	E	Unknown	0.9914741330472101	0.9913046117546117	0.9913717768240343	0.9913929785407726	0.9913898369098711	0.9915521492921492	0.9914831545064378	0.9915252188841202	0.9914858369098712	0.9915109527896996	0.9913936866952789	0.9913669356223176	0.9915539296439297	0.9928627878006873	0.9934694322580644	0.9935600516129033	0.9935602795698926	0.9935567857142857	0.993566094623656	0.9919048793103449	0.9931587021276594	0.9930333220910624	0.9930102947368421	0.9930073768421052	0.9930045010526317	0.9930106610526316	0.9932779063829787	0.9918105645496056	0.9918782689912827	0.9918082101328903	0.9915517346500643	0.9915443384879725	0.9918061436280614	0.9918065836446658	0.9918102739726028	0.9918716777408639	0.9918089746782899	0.9932766212765957	0.9932787276595744	0.9932735914893617	0.9932761659574467	0.9932762255319149	0.9932755234042554	0.9932762212765956	0.9920960837964943
H_SP283	Dog 8	Inguinal	A	294	0.9921668889826931	0.9919813212325876	0.9920678420608107	0.9921026731418919	0.9920803505067567	0.9922797339527029	0.9921772466216215	0.9922199324324324	0.9921769130067568	0.9922127226677924	0.9921073099662162	0.9920939974672858	0.9922452173913044	0.9942850443974631	0.9936747240051348	0.9937691698759092	0.9937686863500215	0.9937697432605905	0.993778780487805	0.9943232208457924	0.9939729526226735	0.9938694661776691	0.9938355048859936	0.9938322516286645	0.9938318037459283	0.9938346783387623	0.9941460134284514	0.9928345409429281	0.9928475899131872	0.992804381976023	0.9922365215553677	0.9922279763413605	0.9928332961124896	0.9928360215053763	0.9928337262200165	0.9928453887510338	0.9928352398676592	0.9941468401174989	0.9941451909357951	0.9941443432647923	0.9941439571968108	0.9941451867394042	0.9941459924464962	0.9941480654637012	0.994138012526096
H_SP284	Dog 8	Inguinal	B	2180	0.9925639463601533	0.9924262962962962	0.9924699318859089	0.9925052022137081	0.9924911281396339	0.9926746573009791	0.9925786590038316	0.9926220647083867	0.9925847935291614	0.9926191567291313	0.9925102852277564	0.9924877820349085	0.9926492039165603	0.9937007170294494	0.9940146731748726	0.9941046349745333	0.9941021137521222	0.9941014006791171	0.9941096392190154	0.994631684434968	0.9933610191082803	0.9938486674968867	0.9938556330427563	0.9938527480282275	0.9938507679535077	0.9938531465338315	0.9936936939203355	0.9933067864693446	0.9933099788672866	0.9933059256128486	0.9926527358087923	0.9926485647159333	0.9933022621564481	0.9933059661733615	0.9933059619450316	0.9933045477599324	0.9933059112050739	0.9936865660377358	0.9936936981132075	0.9936912327044026	0.9936904612159329	0.9936929392033544	0.9937018322851152	0.9936932746331237	0.9933667739204064
H_SP285	Dog 9	Nasal	A	2181	0.9912799155761925	0.9910992612916841	0.9911859037162163	0.9912090033783784	0.9911972508445948	0.9913891388771634	0.991287643581081	0.9913281672297298	0.9912988471283783	0.9913292317433516	0.9912255067567568	0.9912057239341495	0.9913615660616294	0.9934033178556352	0.9938449124305853	0.9939403801794106	0.9939423707817173	0.9939337078171722	0.9939447415634344	0.994609466162253	0.9920959779847587	0.991730647993311	0.9918889780719901	0.9918873479520067	0.9918854571783203	0.9918898427803062	0.9939473361169102	0.9919545279146141	0.9921221185737977	0.9921153482587066	0.991357786227292	0.9913477576013513	0.9919537561576356	0.9919577586206897	0.9919545484400655	0.9921172222222222	0.9919541625615763	0.9939408100208769	0.9939469269311064	0.9939452317327765	0.9939485636743214	0.993947649269311	0.9939465469728602	0.9939477411273488	0.993279601494396
H_SP286	Dog 9	Nasal	B	2181	0.9912136190878377	0.9910354476351353	0.9911146176594846	0.9911420532319393	0.9911342712294042	0.9913246748310812	0.9912233460076045	0.9912647063793831	0.9912299028305873	0.9912623226351351	0.9911589438107308	0.9911432474662162	0.9912969805743244	0.9933564879696074	0.9937310807347288	0.9938285775309698	0.9938279752242631	0.9938259162750961	0.9938335967535242	0.9944671176470589	0.9920259551037696	0.991628779264214	0.9917940711625982	0.9917920355812991	0.9917870748862225	0.9917941290856434	0.9939549206349207	0.9918827298850574	0.9920498424543948	0.9920414593698178	0.9912990997464074	0.9912868398817066	0.9918807430213465	0.9918803243021347	0.9918815353037768	0.9920441376451079	0.9918799425287356	0.9939475689223057	0.9939536925647453	0.9939503550543026	0.9939545071010859	0.9939548287385129	0.9939528153717627	0.9939561403508771	0.9931612505193187
[truncated: 22 more columns]

## Sheet: TableS5_Representatives
Supplementary Table 5. Genomic data of the 18 representative S. pseudintermedius genomes isolated from the skin of healthy dogs
Sample name	Host Name	Host ID	Area	Colony	Host ID	Area	Colony	MetR	MLST	Genome_size	Mean_Coverage	Completeness	Contamination	CDS	PseudoGenes	rRNA	tRNA	prophage	plasmids	ARG	VF
H_SP147	BRACO	Dog 1	Inguinal	B	Dog_1	Inguinal	B	MRSP	Unknown	2596583	202	98.53	0.57	2521	222	19	59	0	0	9	43
H_SP199	KAI	Dog 2	Perianal	B	Dog_2	Perianal	B	MSSP	Unknown	2574145	34	99.29	0	2448	134	19	59	1	0	1	41
H_SP204	DANA	Dog 3	Perianal	D	Dog_3	Perianal	D	MSSP	Unknown	2470601	32	98.3	0	2319	122	19	61	1	0	1	44
H_SP210	DANA	Dog 3	Perioral	B	Dog_3	Perioral	B	MSSP	2175	2472637	191	99.43	0	2255	50	19	59	1	0	1	44
H_SP214	FITO	Dog 4	Nasal	A	Dog_4	Nasal	A	MSSP	Unknown	2524382	121	99.43	0	2337	56	19	59	1	0	1	41
H_SP216	FITO	Dog 4	Nasal	C	Dog_4	Nasal	C	MSSP	2176	2611882	98	99.43	0.57	2468	88	19	59	2	0	2	43
H_SP227	KIRA	Dog 5	Perioral	D	Dog_5	Perioral	D	MRSP	Unknown	2750564	218	99.43	0.57	2615	65	19	59	3	0	10	41
H_SP228	KIRA	Dog 5	Perioral	E	Dog_5	Perioral	E	MRSP	2177	2753005	201	99.43	0.57	2609	60	19	59	3	1	10	41
H_SP232	KIRA	Dog 5	Perianal	D	Dog_5	Perianal	D	MSSP	2178	2604290	230	99.43	0	2398	40	19	59	2	1	2	41
H_SP236	PALM	Dog 6	Nasal	B	Dog_6	Nasal	B	MRSP	551	2879142	130	99.43	1.14	2771	66	19	59	4	2	10	41
H_SP238	PALM	Dog 6	Nasal	D	Dog_6	Nasal	D	MRSP	Unknown	2646418	278	98.48	0.57	2571	208	19	58	1	0	9	42
H_SP245	PALM	Dog 6	Perianal	A	Dog_6	Perianal	A	MSSP	2178	2604264	206	99.43	0	2397	38	19	59	2	1	2	41
H_SP264	STARK	Dog 7	Inguinal	B	Dog_7	Inguinal	B	MRSP	1026	2599011	157	99.43	0	2396	64	19	59	3	0	3	39
H_SP278	COLT	Dog 8	Perianal	A	Dog_8	Perianal	A	MSSP	2179	2587481	199	99.43	0	2500	182	19	58	1	0	1	40
H_SP281	COLT	Dog 8	Perianal	D	Dog_8	Perianal	D	MSSP	Unknown	2575390	274	99.13	0	2726	390	19	59	1	0	1	38
H_SP283	COLT	Dog 8	Inguinal	A	Dog_8	Inguinal	A	MRSP	294	2614361	158	99.24	0	2420	65	19	59	1	0	7	38
H_SP284	COLT	Dog 8	Inguinal	B	Dog_8	Inguinal	B	MSSP	2180	2568725	112	99.43	1.14	2406	75	19	59	2	0	2	42
H_SP286	JUKE	Dog 9	Nasal	B	Dog_9	Nasal	B	MSSP	2181	2646744	149	99.43	0	2455	59	19	59	1	1	2	41

## Sheet: TableS6_enriched-functions
Supplementary Table 6. Functional enrichment statistical analysis between MRSP genotypes and MSSP genotypes within 25 representative S. pseudintermedius genomes
COG20_FUNCTION	enrichment_score	unadjusted_p_value	adjusted_q_value	associated_groups	accession	gene_clusters_ids	p_MSSP	p_MRSP	N_MSSP	N_MRSP
Acyl-CoA dehydratase PaaZ (MaoC) (PDB:5ZY8)	2.50004e+16	5.73191e+08	8.70677e+11	MRSP	COG2030	GC_00002485	0	1	18	7
Predicted nucleotidyltransferase, MJ0604 family (MJ0604) (PDB:5YEP)	2.02994e+16	6.62201e+09	0.0033529434827145664	MRSP	COG1708	GC_00002576, GC_00003166	0	0.8571	18	7
Aminoglycoside phosphotransferase (Aph) (PDB:1J7I)	2.02994e+16	6.62201e+09	0.0033529434827145664	MRSP	COG3231	GC_00002586	0	0.8571	18	7
Protein N-acetyltransferase, RimJ/RimL family (RimL) (PDB:1S7F)!!!Predicted kinase, aminoglycoside phosphotransferase (APT) family (YcbJ)	1.60719e+16	6.09809e+11	0.015540535964092215	MRSP	COG1670!!!COG3173	GC_00002617	0	0.7143	18	7
3-hydroxy-3-methylglutaryl CoA synthase (PksG) (PDB:1TVZ)	1.60719e+16	6.09809e+11	0.015540535964092215	MRSP	COG3425	GC_00002636	0	0.7143	18	7
DNA topoisomerase IA (TopA) (PDB:1CY0)	1.60594e+16	6.13846e+10	0.015540535964092215	MRSP	COG0550	GC_00002539, GC_00002951	0.0556	0.8571	18	7
Phage terminase, small subunit	1224439614968990	4.66658e+10	0.08860659848413802	MRSP	COG3747	GC_00002649	0	0.5714	18	7
Predicted restriction endonuclease, HNH family (PDB:6GHC)	1224439614968990	4.66658e+10	0.08860659848413802	MRSP	COG3183	GC_00002680	0	0.5714	18	7
Phage head maturation protease	9096347360732640	0.0025612046611562665	0.29118157336117984	MRSP	COG3740	GC_00002810, GC_00003005	0.1111	0.7143	18	7
Predicted phage phi-C31 gp36 major capsid-like protein (gp36)	9096347360732640	0.0025612046611562665	0.29118157336117984	MRSP	COG4653	GC_00002784, GC_00002982	0.1111	0.7143	18	7
Predicted ATPase domain of Cch-like helicases, DUF927 family (PDB:5DGK)	9096347360732640	0.0025612046611562665	0.29118157336117984	MRSP	COG5519	GC_00002575, GC_00003578	0.1111	0.7143	18	7
Predicted transcriptional regulator, contains HTH domain (PDB:3LMM)	8767123941669730	0.003067087013679303	0.29118157336117984	MSSP	COG2865	GC_00002189, GC_00002256, GC_00002689	1	0.5714	18	7
Endonuclease, HJR/Mrr/RecB family!!!Transposase, IS1182 family	8767123941669720	0.0030670870136793138	0.29118157336117984	MRSP	COG1787!!!COG3666	GC_00002634	0	0.4286	18	7
Pyrimidine reductase, riboflavin biosynthesis (RibD) (PDB:2O7P)	8767123941669720	0.0030670870136793138	0.29118157336117984	MRSP	COG1985	GC_00002830	0	0.4286	18	7
Fido, protein-threonine AMPylation domain (FIDO) (PDB:2F6S) (PUBMED:19503829)	8767123941669720	0.0030670870136793138	0.29118157336117984	MRSP	COG2184	GC_00002847	0	0.4286	18	7
Chloramphenicol O-acetyltransferase (CatA) (PDB:1CIA)	8767123941669720	0.0030670870136793138	0.29118157336117984	MRSP	COG4845	GC_00002862	0	0.4286	18	7
Murein DD-endopeptidase MepM and murein hydrolase activator NlpD, contains LysM domain (NlpD) (PDB:2GU1)!!!SLT domain protein (SLT) (PUBMED:15608122)!!!Phage-related minor tail protein (YqbO)!!!Phage-related protein	837980961243758	0.0037941216667059037	0.32018171176257043	MRSP	COG0739!!!COG3953!!!COG5280!!!COG5412	GC_00002660, GC_00003184	0.0556	0.5714	18	7
Transposase (or an inactivated derivative) (IS285)	837980961243758	0.0037941216667059037	0.32018171176257043	MRSP	COG3328	GC_00002273, GC_00002274, GC_00003427, GC_00003593	0.0556	0.5714	18	7
Type IV secretory pathway, VirB4 component (VirB4)	7638640899176940	0.005713094777594118	0.4339095483582732	MRSP	COG3451	GC_00002321, GC_00002967, GC_00003002, GC_00003117	0.3889	1	18	7
Transposase, IS1182 family	7638640899176940	0.005713094777594118	0.4339095483582732	MRSP	COG3666	GC_00002224, GC_00002568, GC_00002578	0.3889	1	18	7
Phage terminase-like protein, large subunit, contains N-terminal HTH domain (YmfN)	6.9451e+16	0.008404920648574944	0.47704656481511104	MRSP	COG4626	GC_00002785, GC_00002981, GC_00003153	0.1667	0.7143	18	7
5-methylcytosine-specific restriction endonuclease McrA (McrA)	6.9451e+16	0.008404920648574944	0.47704656481511104	MRSP	COG1403	GC_00002783, GC_00002988, GC_00003052	0.1667	0.7143	18	7
Phage portal protein BeeE (BeeE)	6.9451e+16	0.008404920648574944	0.47704656481511104	MRSP	COG4695	GC_00002795, GC_00003017, GC_00003135	0.1667	0.7143	18	7
Uncharacterized protein, contains DUF3084 domain	6864296689762540	0.008793485065716332	0.47704656481511104	MRSP	COG4372	GC_00002306	0.2778	0.8571	18	7
MinD-like ATPase FlhG/YlxH, activator of the FlhF-type GTPase (FlhG) (PDB:1G3Q)	6864296689762540	0.008793485065716332	0.47704656481511104	MRSP	COG0455	GC_00002361	0.2778	0.8571	18	7
Antirestriction protein ArdA (ArdA) (PDB:2W82)	6864296689762540	0.008793485065716332	0.47704656481511104	MRSP	COG4734	GC_00002355	0.2778	0.8571	18	7
Cell wall-associated hydrolase, NlpC_P60 family (NlpC) (PDB:2EVR)	6864296689762540	0.008793485065716332	0.47704656481511104	MRSP	COG0791	GC_00002194	0.2778	0.8571	18	7
DNA-cytosine methylase (Dcm) (PDB:3LX6)	6864296689762540	0.008793485065716332	0.47704656481511104	MRSP	COG0270	GC_00002444, GC_00002817, GC_00002878, GC_00003025, GC_00003500, GC_00003531, GC_00003631	0.2778	0.8571	18	7
DNA mismatch repair protein MutH (MutH) (PDB:1AZO)	5854765815572330	0.015534925014453476	0.7612113257082204	MRSP	COG3066	GC_00002625, GC_00003575	0.1111	0.5714	18	7
Stage II sporulation protein SpoIIM, component of the engulfment complex (SpoIIM)	5854765815572330	0.015534925014453476	0.7612113257082204	MRSP	COG1300	GC_00002558	0.1111	0.5714	18	7
DNA topoisomerase I, ssDNA-binding Zn-finger and Zn-ribbon domains (YrdD) (PDB:1YUA)	5854765815572330	0.015534925014453476	0.7612113257082204	MRSP	COG0551	GC_00002609	0.1111	0.5714	18	7
Glycosyltransferase involved in cell wall bisynthesis (RfaB) (PDB:2IV7)!!!CDP-glycerol glycerophosphotransferase, TagB/SpsB family (TagB)	558987384611175	0.01806459714013168	0.7630006934404476	MSSP	COG0438!!!COG1887	GC_00002140, GC_00002241	1	0.7143	18	7
Serine protease, subtilisin family (AprE) (PDB:1SCJ)	558987384611175	0.01806459714013168	0.7630006934404476	MSSP	COG1404	GC_00002128, GC_00002319, GC_00003293, GC_00003479	1	0.7143	18	7
Tripartite-type tricarboxylate transporter, extracytoplasmic receptor component TctC (TctC) (PDB:2DVZ)	558987384611175	0.01806459714013168	0.7630006934404476	MSSP	COG3181	GC_00002111	1	0.7143	18	7
TctA family transporter (PUBMED:14499931)	558987384611175	0.01806459714013168	0.7630006934404476	MSSP	COG3333	GC_00002110	1	0.7143	18	7
CRISPR-Cas system-associated integrase Cas1 (Cas1) (PDB:2YZS)	5540123568593970	0.01858527034713401	0.7630006934404476	MSSP	COG1518	GC_00002343, GC_00003018	0.6667	0.1429	18	7
CRISPR/Cas system-associated endoribonuclease Cas2 (Cas2) (PDB:2I0X)	5540123568593970	0.01858527034713401	0.7630006934404476	MSSP	COG1343	GC_00002330, GC_00002997	0.6667	0.1429	18	7
Uncharacterized conserved protein, DUF1643 domain	5297394924939980	0.02135734328099	0.8537316958901003	MRSP	COG4333	GC_00002368	0.2222	0.7143	18	7
ParA-like ATPase involved in chromosome/plasmid partitioning or cellulose biosynthesis protein BcsQ (ParA) (PDB:6NOO)	521628194351394	0.02237634395841101	0.8715299095596493	MRSP	COG1192	GC_00002590, GC_00003326	0.0556	0.4286	18	7
Spore coat protein CotF (CotF)	4.57451e+16	0.03245107192875778	1	MSSP	COG5577	GC_00002705, GC_00002916, GC_00003351	0.4444	0	18	7
CRISPR-Cas system type-II protein Cas9 (Cas9) (PDB:4OGC)	442638491207868	0.035387384522676923	1	MSSP	COG3513	GC_00002162	0.6111	0.1429	18	7
DNA helicase IV (HelD)	4001118306444940	0.04547008522104482	1	MRSP	COG3973	GC_00002345	0.2778	0.7143	18	7
Prophage pi2 protein 07	4001118306444940	0.04547008522104482	1	MRSP	COG4707	GC_00002527, GC_00002887, GC_00003249	0.2778	0.7143	18	7
DNA-binding transcriptional regulator, CsgD family (CsgD)	3.78104e+16	0.051836559473264376	1	MSSP	COG2771	GC_00002714, GC_00002909	0.3889	0	18	7
DNA polymerase I, 3'-5' exonuclease and polymerase domains (PolA) (PDB:1D8Y)	3.17541e+16	0.07475445586172519	1	MRSP	COG0749	GC_00002792, GC_00003004	0.1111	0.4286	18	7
LysM repeat (LysM) (PDB:1E0G)	3.06979e+16	0.07975963242671343	1	MSSP	COG1388	GC_00002477	0.3333	0	18	7
DNA-binding beta-propeller fold protein YncE (YncE) (PDB:3VGZ) (PUBMED:22120742;28628661)	296923763492594	0.08486183766363611	1	MRSP	COG3391	GC_00002548, GC_00002654, GC_00002816	0.3333	0.7143	18	7
Phage-related protein YomH (YomH) (PDB:2X8K)	2824472576182580	0.09283738507029372	1	MRSP	COG4722	GC_00002798, GC_00002799, GC_00003065	0.2222	0.5714	18	7
Prophage antirepressor!!!Phage antirepressor protein YoqD, KilAC domain (KilAC)	2824472576182580	0.09283738507029372	1	MRSP	COG3617!!!COG3645	GC_00002446, GC_00003055	0.2222	0.5714	18	7
Uncharacterized protein, contains GIY-YIG domain	2.67945e+16	0.10165107086819876	1	MRSP	COG3680	GC_00003648	0	0.1429	18	7
Antirestriction protein ArdC (ArdC) (PUBMED:10686096)	2.67945e+16	0.10165107086819876	1	MRSP	COG4227	GC_00003346, GC_00003520	0	0.1429	18	7
Predicted subunit of tRNA(5-methylaminomethyl-2-thiouridylate) methyltransferase, contains the PP-loop ATPase domain (PDB:3K32)	2.67945e+16	0.10165107086819876	1	MRSP	COG2117	GC_00003403	0	0.1429	18	7
Phage-related minor tail protein (YqbO)	2.67945e+16	0.10165107086819876	1	MRSP	COG5280	GC_00003276	0	0.1429	18	7
Superfamily II DNA or RNA helicase (SSL2) (PDB:6JDE)!!!Uncharacterized OB-fold protein, contains Zn-ribbon domain (PDB:3IRB)	2.67945e+16	0.10165107086819876	1	MRSP	COG1061!!!COG1545	GC_00003608	0	0.1429	18	7
Predicted DNA-binding protein with an HTH domain	2.67945e+16	0.10165107086819876	1	MRSP	COG4710	GC_00003638	0	0.1429	18	7
Type I restriction-modification system, DNA methylase subunit (HsdM) (PDB:2AR0) (PUBMED:26872910)!!!Restriction endonuclease S subunit (HsdS) (PDB:1YDX)	2.67945e+16	0.10165107086819876	1	MRSP	COG0286!!!COG0732	GC_00003604	0	0.1429	18	7
Type I site-specific restriction-modification system, R (restriction) subunit and related helicases ... (PDB:2W00)	2526632066193030	0.1119389101201337	1	MSSP	COG0610	GC_00002160, GC_00002268, GC_00003515	0.9444	0.7143	18	7
Abortive infection bacteriophage resistance protein (AbiF)	2526632066193030	0.1119389101201337	1	MSSP	COG4823	GC_00002188, GC_00002213, GC_00002462	0.9444	0.7143	18	7
Cadmium resistance protein CadD, predicted permease (CadD)	252663206619303	0.11193891012013389	1	MRSP	COG4300	GC_00003108, GC_00003306	0.0556	0.2857	18	7
TPR repeat (TPR) (PDB:1KLX)	252663206619303	0.11193891012013389	1	MRSP	COG0790	GC_00002953	0.0556	0.2857	18	7
Antitoxin component HicB of the HicAB toxin-antitoxin system (HicB) (PDB:4P78) (PUBMED:19060138)	252663206619303	0.11193891012013389	1	MRSP	COG1598	GC_00003068, GC_00003324	0.0556	0.2857	18	7
Bacteriophage DNA transposition protein, AAA+ family ATPase	2430815477133290	0.11897099342451449	1	MRSP	COG2842	GC_00002204	0.7222	1	18	7
Zn-dependent peptidase ImmA, M78 family (ImmA) (PDB:3DTE)	2430815477133290	0.11897099342451449	1	MRSP	COG2856	GC_00002217, GC_00002718, GC_00003131	0.7222	1	18	7
Transposase (or an inactivated derivative), DDE domain (Rve)	2430815477133290	0.11897099342451449	1	MRSP	COG3316	GC_00000047	0.7222	1	18	7
Toxin component of the Txe-Axe toxin-antitoxin module, Txe/YoeB family (PDB:2A6Q)	1.98854e+16	0.15849413528220332	1	MRSP	COG4115	GC_00002264	0.5556	0.8571	18	7
Uncharacterized conserved protein YjdB, contains Ig-like domain (YjdB)	1.88564e+16	0.1696940360535655	1	MRSP	COG5492	GC_00002530, GC_00002658	0.2778	0.5714	18	7
Type I restriction-modification system, DNA methylase subunit (HsdM) (PDB:2AR0) (PUBMED:26872910)	1851641955545510	0.17359254591689954	1	MRSP	COG0286	GC_00002401, GC_00002403, GC_00002445, GC_00002550, GC_00002815, GC_00002977, GC_00003329, GC_00003383, GC_00003396, GC_00003415, GC_00003470	0.7778	1	18	7
Predicted acetyltransferase, GNAT family	1851641955545510	0.17359254591689954	1	MRSP	COG3393	GC_00000091	0.7778	1	18	7
Phage antirepressor protein YoqD, KilAC domain (KilAC)	1.85164e+16	0.17359254591689957	1	MSSP	COG3645	GC_00002767	0.2222	0	18	7
DNA-binding transcriptional regulator, XRE family (YozG) (PDB:3TYR)	1.47092e+16	0.2252001659950761	1	MSSP	COG3655	GC_00002334, GC_00002907, GC_00003655	0.5556	0.2857	18	7
DNA relaxase NicK (NicK) (PDB:4CWC)	1326064337501810	0.24950658488454283	1	MRSP	COG2946	GC_00000781, GC_00002356, GC_00002673, GC_00002818	0.8333	1	18	7
Transcriptional regulator, CopY/TcrY family (CopY) (PDB:1OKR)	1326064337501810	0.24950658488454283	1	MRSP	COG3682	GC_00002145, GC_00003277	0.8333	1	18	7
Beta-lactamase class D (YbxI) (PDB:5CTN)!!!Signal transducer regulating beta-lactamase production, contains metallopeptidase domain (MecR1)	1326064337501810	0.24950658488454283	1	MRSP	COG2602!!!COG4219	GC_00002132, GC_00002703	0.8333	1	18	7
Antitoxin component YafN of the YafNO toxin-antitoxin module, PHD/YefM family (StbD) (PDB:2A6Q)	1326064337501810	0.24950658488454283	1	MRSP	COG2161	GC_00002149	0.8333	1	18	7
Isopentenyldiphosphate isomerase (Idi) (PDB:1NFS)	1.32606e+16	0.24950658488454314	1	MSSP	COG1443	GC_00002837	0.1667	0	18	7
Type I site-specific restriction endonuclease, part of a restriction-modification system (HsdR) (PDB:3H1T) (PUBMED:21169490)	1.32606e+16	0.24950658488454314	1	MSSP	COG4096	GC_00003014, GC_00003059, GC_00003473	0.1667	0	18	7
Uncharacterized membrane protein YedE/YeeE, contains two sulfur transport domains (YedE)	1.32606e+16	0.24950658488454314	1	MSSP	COG2391	GC_00002972	0.1667	0	18	7
Sulfur carrier protein TusA (tRNA thiolation, molybdenum cofactor biosynthesis) (TusA) (PDB:1DCJ) (PUBMED:23894086)	1.32606e+16	0.24950658488454314	1	MSSP	COG0425	GC_00002970	0.1667	0	18	7
Pseudouridine-5'-phosphate glycosidase (pseudoU degradation) (PsuG) (PDB:1VKM) (PUBMED:18591240)	1.32606e+16	0.24950658488454314	1	MSSP	COG2313	GC_00002829	0.1667	0	18	7
Glutathione S-transferase (GstA) (PDB:1A0F)	1.19056e+16	0.27521739724265537	1	MSSP	COG0625	GC_00002277	0.6667	0.4286	18	7
Uncharacterized membrane protein YozV, TM2 domain, contains pTyr (TM2) (PUBMED:27148221)	1143264016571970	0.28496367941507866	1	MRSP	COG2314	GC_00002737	0.1111	0.2857	18	7
RecB family exonuclease (Slr0479)	1143264016571970	0.28496367941507866	1	MRSP	COG2887	GC_00002759	0.1111	0.2857	18	7
Type IV secretory pathway, VirD4 component, TraG/TraD family ATPase (VirD4) (PDB:1GL6)	1143264016571970	0.28496367941507866	1	MRSP	COG3505	GC_00003026, GC_00003078	0.1111	0.2857	18	7
5-methylcytosine-specific restriction endonuclease McrBC, GTP-binding regulatory subunit McrB (McrB) (PDB:6HZ4)	1143264016571970	0.28496367941507866	1	MRSP	COG1401	GC_00002915, GC_00003374	0.1111	0.2857	18	7
Dimeric dUTPase, all-alpha-NTP-PPase (MazG) superfamily (Dut2)	1143264016571970	0.28496367941507866	1	MRSP	COG4508	GC_00002611, GC_00003517	0.1111	0.2857	18	7
Superfamily II DNA or RNA helicase (SSL2) (PDB:6JDE)!!!HKD family nuclease	1.14326e+16	0.28496367941507905	1	MSSP	COG1061!!!COG3886	GC_00002070	0.8889	0.7143	18	7
Transposase and inactivated derivatives, IS30 family (Tra8)	1.06504e+16	0.3020678962049242	1	MRSP	COG2826	GC_00002740, GC_00002926, GC_00002930	0.2222	0.4286	18	7
DNA modification methylase (YhdJ) (PDB:1BOO)	1.06504e+16	0.3020678962049242	1	MRSP	COG0863	GC_00002532, GC_00003223, GC_00003254	0.2222	0.4286	18	7
Predicted ATP-dependent endonuclease of the OLD family, contains P-loop ATPase and TOPRIM domains (YbjD)	0.9393674081602237	0.33244058119958003	1	MRSP	COG3593	GC_00002571, GC_00002983, GC_00003010, GC_00003027, GC_00003284, GC_00003359	0.5	0.7143	18	7
Transcriptional regulator, contains XRE-family HTH domain (HipB) (PDB:1ADR)!!!SOS-response transcriptional repressor LexA (RecA-mediated autopeptidase) (LexA) (PDB:1AY9)	0.9393674081602233	0.3324405811995801	1	MSSP	COG1396!!!COG1974	GC_00002350	0.5	0.2857	18	7
dUTP pyrophosphatase (dUTPase) (Dut) (PDB:1DUC)	0.9393674081602233	0.3324405811995801	1	MSSP	COG0756	GC_00002307	0.5	0.2857	18	7
Fic family protein (PDB:3CUC)	0.9063277407970738	0.34109065832182983	1	MRSP	COG3177	GC_00002230, GC_00003331	0.6667	0.8571	18	7
Asparagine synthetase B (glutamine-hydrolyzing) (AsnB) (PDB:2ETD) (PUBMED:25951518)	0.8453222494785526	0.3578790277805421	1	MRSP	COG0367	GC_00001877	0.8889	1	18	7
Uncharacterized protein CV0675, UCP033623 family	0.8453222494785526	0.3578790277805421	1	MRSP	COG4994	GC_00002131, GC_00003162	0.8889	1	18	7
Beta-lactamase class A (PenP) (PDB:6W34)	0.8453222494785526	0.3578790277805421	1	MRSP	COG2367	GC_00001699, GC_00003410	0.8889	1	18	7
Site-specific DNA recombinase SpoIVCA/DNA invertase PinE (SpoIVCA) (PDB:1GDT)	0.8453222494785526	0.3578790277805421	1	MRSP	COG1961	GC_00002206, GC_00002262, GC_00002518, GC_00002587, GC_00002778, GC_00002834, GC_00002868, GC_00003050, GC_00003102, GC_00003237, GC_00003481	0.8889	1	18	7
ABC-type transport system involved in multi-copper enzyme maturation, permease component (NosY)	0.8453222494785515	0.35787902778054237	1	MSSP	COG1277	GC_00003478, GC_00003537	0.1111	0	18	7
Predicted membrane transporter YfcC, affects glyoxylate shunt (YfcC) (PUBMED:24513124)	0.8453222494785515	0.35787902778054237	1	MSSP	COG1288	GC_00003234	0.1111	0	18	7
Predicted restriction endonuclease, Mrr-cat superfamily	0.8453222494785515	0.35787902778054237	1	MSSP	COG4127	GC_00003048	0.1111	0	18	7
Archaeal DNA helicase HerA or a related bacterial ATPase, contains HAS-barrel and ATPase domains (HerA) (PDB:4D2I)	0.8453222494785515	0.35787902778054237	1	MSSP	COG0433	GC_00003191	0.1111	0	18	7
Dihydrolipoamide dehydrogenase (E3) component of pyruvate/2-oxoglutarate dehydrogenase complex or glutathione oxidoreductase (Lpd) (PDB:6QKG)!!!2,4-dienoyl-CoA reductase or related NADH-dependent reductase, Old Yellow Enzyme (OYE) family (FadH) (PDB:1BWK)	0.8453222494785515	0.35787902778054237	1	MSSP	COG1249!!!COG1902	GC_00003154	0.1111	0	18	7
Type IV secretory pathway, VirD2 component (relaxase) (VirD2)	0.8453222494785515	0.35787902778054237	1	MSSP	COG3843	GC_00003216	0.1111	0	18	7
Uncharacterized conserved protein, DUF2075 family (BH3996) (PUBMED:15547281)	0.8453222494785515	0.35787902778054237	1	MSSP	COG3410	GC_00003021	0.1111	0	18	7
Lactoylglutathione lyase-related enzyme, vicinal oxygen chelate (VOC) family (VOC) (PDB:3OXH) (PUBMED:31710815)	0.8453222494785515	0.35787902778054237	1	MSSP	COG3324	GC_00003083	0.1111	0	18	7
Uncharacterized phage-associated protein, contains DUF4065 domain (GepA)	0.8453222494785515	0.35787902778054237	1	MSSP	COG3600	GC_00003541, GC_00003637	0.1111	0	18	7
Superfamily II DNA or RNA helicase (SSL2) (PDB:6JDE)!!!Uncharacterized conserved protein	0.6812642072682258	0.4091517385752008	1	MSSP	COG1061!!!COG4951	GC_00002261	0.6111	0.4286	18	7
Predicted P-loop ATPase and inactivated derivatives	0.5266964065201756	0.467999079780469	1	MRSP	COG5545	GC_00002765, GC_00003099, GC_00003202, GC_00003214, GC_00003530	0.2778	0.4286	18	7
Retron-type reverse transcriptase (YkfC)	0.5216371195321506	0.4701441677010141	1	MSSP	COG3344	GC_00000001, GC_00003451	0.9444	0.8571	18	7
DNA-binding transcriptional regulator YiaG, XRE-type HTH domain (YiaG) (PDB:5JAA)	0.5216371195321483	0.470144167701015	1	MRSP	COG2944	GC_00003241	0.0556	0.1429	18	7
Integrase/recombinase, includes phage integrase (FimB)	0.5216371195321483	0.470144167701015	1	MRSP	COG0582	GC_00003224	0.0556	0.1429	18	7
Predicted RNA binding protein YcfA, dsRBD-like fold, HicA-like mRNA interferase family (YcfA) (PDB:1WHZ) (PUBMED:16895922)	0.5216371195321483	0.470144167701015	1	MRSP	COG1724	GC_00003114	0.0556	0.1429	18	7
Uncharacterized protein, contains phage Mu head morphogenesis gpF-like domain	0.5216371195321483	0.470144167701015	1	MRSP	COG2369	GC_00003247	0.0556	0.1429	18	7
Recombinational DNA repair protein RecT (RecT)	0.5027996168668807	0.47827257102896953	1	MSSP	COG3723	GC_00002751, GC_00003213	0.2778	0.1429	18	7
DNA primase, phage- or plasmid-associated	0.44603805294457693	0.5042224495712655	1	MRSP	COG3378	GC_00003151, GC_00003208, GC_00003353, GC_00003611, GC_00003630	0.1667	0.2857	18	7
Phage head-tail adaptor (PDB:2Y3D)	0.44603805294457693	0.5042224495712655	1	MRSP	COG5614	GC_00002831, GC_00003193	0.1667	0.2857	18	7
Superfamily II DNA or RNA helicase, SNF2 family (HepA) (PDB:6UXV)	0.44603805294457693	0.5042224495712655	1	MRSP	COG0553	GC_00002642, GC_00003640	0.1667	0.2857	18	7
Uncharacterized conserved protein, contains Extensin-like_C domain	0.4054522068904409	0.5242868581149484	1	MSSP	COG3921	GC_00003526	0.0556	0	18	7
Cupin domain protein related to quercetin dioxygenase (QdoI) (PDB:2H0V)	0.4054522068904409	0.5242868581149484	1	MSSP	COG1917	GC_00003532	0.0556	0	18	7
AAA+-type ATPase, SpoVK/Ycf46/Vps4 family (SpoVK) (PDB:3SYL)	0.4054522068904409	0.5242868581149484	1	MSSP	COG0464	GC_00003521	0.0556	0	18	7
Dihydrolipoamide dehydrogenase (E3) component of pyruvate/2-oxoglutarate dehydrogenase complex or glutathione oxidoreductase (Lpd) (PDB:6QKG)!!!Copper chaperone CopZ (CopZ) (PDB:1AFI)	0.4054522068904409	0.5242868581149484	1	MSSP	COG1249!!!COG2608	GC_00003460, GC_00003495, GC_00003614	0.0556	0	18	7
Ribosomal protein L16 Arg81 hydroxylase, contains JmjC domain (RoxA) (PDB:1VRB)	0.4054522068904409	0.5242868581149484	1	MSSP	COG2850	GC_00003476	0.0556	0	18	7
Uncharacterized conserved protein, DUF2316 domain	0.4054522068904409	0.5242868581149484	1	MSSP	COG4367	GC_00003404	0.0556	0	18	7
Transposase InsE and inactivated derivatives (InsE) (PDB:2JN6) (PUBMED:23818957)	0.4054522068904409	0.5242868581149484	1	MSSP	COG2963	GC_00003347	0.0556	0	18	7
Abortive phage infection protein AbiEi, antitoxin conponent of an AbiEi-AbiEii TA system (AbiEi) (PUBMED:24465005;29518409)	0.4054522068904409	0.5242868581149484	1	MSSP	COG5340	GC_00003292	0.0556	0	18	7
Cytochrome c biogenesis protein CcdA (CcdA) (PDB:5VKV)	0.4054522068904409	0.5242868581149484	1	MSSP	COG0785	GC_00003297	0.0556	0	18	7
mRNA-degrading endonuclease RelE, toxin component of the RelBE toxin-antitoxin system (RelE) (PDB:1WMI)	0.4054522068904409	0.5242868581149484	1	MSSP	COG2026	GC_00003365	0.0556	0	18	7
Tryptophan 2,3-dioxygenase (vermilion) (TDO2) (PDB:2NOX)	0.4054522068904409	0.5242868581149484	1	MSSP	COG3483	GC_00003391	0.0556	0	18	7
Ureidoglycine aminohydrolase (AllE) (PDB:1RC6) (PUBMED:19935661)	0.4054522068904409	0.5242868581149484	1	MSSP	COG3257	GC_00003603	0.0556	0	18	7
Malate/lactate/ureidoglycolate dehydrogenase, LDH2 family (AllD) (PDB:1NXU)	0.4054522068904409	0.5242868581149484	1	MSSP	COG2055	GC_00003183	0.0556	0	18	7
Predicted DNA-binding transcriptional regulator with XRE-family HTH domain, DUF2089 family	0.4054522068904409	0.5242868581149484	1	MSSP	COG3877	GC_00003392	0.0556	0	18	7
Multicopper oxidase with three cupredoxin domains (includes cell division protein FtsP and spore coat protein CotA) (SufI) (PDB:2YXV)	0.4054522068904409	0.5242868581149484	1	MSSP	COG2132	GC_00003628	0.0556	0	18	7
DNA-directed RNA polymerase, alpha subunit/40 kD subunit (RpoA) (PDB:4KN7)!!!DNA-directed RNA polymerase, sigma subunit (sigma70/sigma32) (RpoD) (PDB:1SIG)	0.4054522068904409	0.5242868581149484	1	MSSP	COG0202!!!COG0568	GC_00003280	0.0556	0	18	7
DNAse/DNA nickase specific for phosphorothioated or glycosylated phage DNA, GmrSD/DndB/SspE family, contains DUF262 and HNH nuclease domains (GmrSD) (PDB:6JIV) (PUBMED:17188297;32251370)	0.4054522068904409	0.5242868581149484	1	MSSP	COG1479	GC_00003533	0.0556	0	18	7
DNA-binding transcriptional regulator, PucR/PutR family (PucR) (PUBMED:14990804)	0.4054522068904409	0.5242868581149484	1	MSSP	COG2508	GC_00003379	0.0556	0	18	7
Predicted RNA-binding protein, contains PUA-like EVE domain (PDB:1WMM)	0.4054522068904409	0.5242868581149484	1	MSSP	COG1673	GC_00003498	0.0556	0	18	7
Predicted kinase, aminoglycoside phosphotransferase (APT) family (YcbJ)	0.4054522068904409	0.5242868581149484	1	MSSP	COG3173	GC_00003573	0.0556	0	18	7
DNA-cytosine methylase (Dcm) (PDB:3LX6)!!!Methylase of polypeptide chain release factors (HemK) (PDB:1NV8)	0.4054522068904409	0.5242868581149484	1	MSSP	COG0270!!!COG2890	GC_00003449	0.0556	0	18	7
Cytosine/uracil/thiamine/allantoin permease (FUI1) (PDB:2JLN)	0.4054522068904409	0.5242868581149484	1	MSSP	COG1953	GC_00003599	0.0556	0	18	7
General stress protein CsbA (function unknown) (CsbA)	0.40545220689044015	0.5242868581149488	1	MRSP	COG4897	GC_00002092	0.9444	1	18	7
Neuraminidase (sialidase) NanH, contains C-terminal autotransporter domain (NanH) (PDB:1EUT)	0.40545220689044015	0.5242868581149488	1	MRSP	COG4409	GC_00002267, GC_00002288, GC_00002826, GC_00002827	0.9444	1	18	7
ABC-type multidrug transport system, permease component (YadH)	0.40545220689044015	0.5242868581149488	1	MRSP	COG0842	GC_00002125, GC_00002661	0.9444	1	18	7
FoF1-type ATP synthase, membrane subunit c/Archaeal/vacuolar-type H+-ATPase, subunit K (AtpE) (PDB:1C17)	0.40545220689044015	0.5242868581149488	1	MRSP	COG0636	GC_00002090	0.9444	1	18	7
Holliday junction resolvase RusA (prophage-encoded endonuclease) (RusA) (PDB:1Q8R)	0.32568382065650014	0.5682117323416954	1	MRSP	COG4570	GC_00002248	0.4444	0.5714	18	7
Replication initiaton protein REP (rolling circle plasmid replication) (REP)	0.32568382065650014	0.5682117323416954	1	MRSP	COG5655	GC_00002342, GC_00002756, GC_00002890	0.4444	0.5714	18	7
DNA-adenine methylase (Dam) (PDB:4GOL)	0.19867467129652744	0.6557927465352336	1	MRSP	COG0338	GC_00002514, GC_00002667	0.3333	0.4286	18	7
Phage anti-repressor protein Ant (PUBMED:27099293)!!!Phage antirepressor protein YoqD, KilAC domain (KilAC)	0.19809040640539238	0.6562666501788164	1	MSSP	COG3561!!!COG3645	GC_00002594	0.2222	0.1429	18	7
ABC-type glycerol-3-phosphate transport system, permease component (UgpE) (PDB:1VR4)	0.11142487513470359	0.7385277307868418	1	MRSP	COG0395	GC_00002605	0.2222	0.2857	18	7
ABC-type glycerol-3-phosphate transport system, periplasmic component (UgpB) (PDB:2Z8D)	0.11142487513470359	0.7385277307868418	1	MRSP	COG1653	GC_00002598	0.2222	0.2857	18	7
Serine/threonine protein kinase (SPS1) (PDB:6G4J)	0.10293944499065749	0.7483302992438913	1	MSSP	COG0515	GC_00002222, GC_00003174	0.5	0.4286	18	7
Restriction endonuclease S subunit (HsdS) (PDB:1YDX)	0.10293944499065746	0.7483302992438913	1	MRSP	COG0732	GC_00002396, GC_00002595, GC_00003063, GC_00003146, GC_00003497, GC_00003644, GC_00003645	0.5	0.5714	18	7
Mannitol/fructose-specific phosphotransferase system, IIA domain (MtlA2) (PDB:1A3A)	0.04826233972156367	0.8261149976454512	1	MSSP	COG4668	GC_00002126	0.8889	0.8571	18	7
Phosphotransferase system, mannitol-specific IIBC component (MtlA) (PDB:1VRV)	0.04826233972156367	0.8261149976454512	1	MSSP	COG2213	GC_00002071	0.8889	0.8571	18	7
Ribosomal protein L32 (RpmF) (PDB:1VS6) (PUBMED:17114934)	0.04826233972156367	0.8261149976454512	1	MSSP	COG0333	GC_00002143	0.8889	0.8571	18	7
CRISPR-Cas system type III CSM-effector complex subunit Csm3, RAMP superfamily Cas7 group (Csm3) (PDB:6IFN)	0.04826233972156352	0.8261149976454516	1	MRSP	COG1337	GC_00003030	0.1111	0.1429	18	7
CRISPR/Cas system endoribonuclease Cas6, RAMP superfamily (Cas6a)	0.04826233972156352	0.8261149976454516	1	MRSP	COG5551	GC_00002821	0.1111	0.1429	18	7
CRISPR-Cas system type III CSM-effector complex subunit Csm5, RAMP superfamily Cas7 group (Csm5)	0.04826233972156352	0.8261149976454516	1	MRSP	COG1332	GC_00002824	0.1111	0.1429	18	7
CRISPR/Cas system-associated protein Cas10, large subunit of type III CRISPR-Cas systems, contains HD superfamily nuclease domain (Cas10) (PDB:6IFN)	0.04826233972156352	0.8261149976454516	1	MRSP	COG1353	GC_00002973	0.1111	0.1429	18	7
Predicted helicase (PDB:5FFJ)	0.04826233972156352	0.8261149976454516	1	MRSP	COG4889	GC_00002734	0.1111	0.1429	18	7
CRISPR-Cas system type III CSM-effector complex subunit Csm4, RAMP superfamily Cas5 group (Csm4) (PDB:4QTS)	0.04826233972156352	0.8261149976454516	1	MRSP	COG1567	GC_00002823	0.1111	0.1429	18	7
CRISPR-Cas system type III CSM-effector complex small subunit Csm2 (Csm2) (PDB:5AN6)	0.04826233972156352	0.8261149976454516	1	MRSP	COG1421	GC_00002992	0.1111	0.1429	18	7
Phage repressor protein C, contains Cro/C1-type HTH and peptisase s24 domains	0.033097448930245944	0.8556399814856731	1	MRSP	COG2932	GC_00002441, GC_00002884, GC_00003584	0.3889	0.4286	18	7
Phage terminase large subunit (XtmB) (PDB:4IDH)	0.03309744893024593	0.8556399814856731	1	MSSP	COG1783	GC_00002439, GC_00002555, GC_00003188, GC_00003285	0.6111	0.5714	18	7
DNA modification methylase (YhdJ) (PDB:1BOO)!!!Chromosome segregation protein Spo0J, contains ParB-like nuclease domain (Spo0J) (PDB:1R71)	0.021237631926806933	0.8841334567986321	1	MSSP	COG0863!!!COG1475	GC_00002693	0.1667	0.1429	18	7
Phage terminase large subunit!!!Uncharacterized conserved protein (PUBMED:23071111)	0.021237631926806933	0.8841334567986321	1	MSSP	COG5362!!!COG5410	GC_00002761	0.1667	0.1429	18	7
Phage-related protein, predicted endonuclease	0.021237631926806933	0.8841334567986321	1	MSSP	COG5377	GC_00002643	0.1667	0.1429	18	7
Type II restriction/modification system, endonuclease and methylase domains (YeeA) (PDB:5HR4)	0.021237631926806933	0.8841334567986321	1	MSSP	COG1002	GC_00002664	0.1667	0.1429	18	7
Uncharacterized conserved protein, PKD repeat domain (PDB:2KZW)!!!Uncharacterized conserved protein YjdB, contains Ig-like domain (YjdB)	0.021237631926806933	0.8841334567986321	1	MSSP	COG3291!!!COG5492	GC_00002750	0.1667	0.1429	18	7
Murein DD-endopeptidase MepM and murein hydrolase activator NlpD, contains LysM domain (NlpD) (PDB:2GU1)!!!SLT domain protein (SLT) (PUBMED:15608122)!!!Phage-related protein	0.021237631926806933	0.8841334567986321	1	MSSP	COG0739!!!COG3953!!!COG5412	GC_00002670	0.1667	0.1429	18	7
GTP cyclohydrolase I (FolE) (PDB:1A8R) (PUBMED:19767425;30692671)	0.021237631926806933	0.8841334567986321	1	MSSP	COG0302	GC_00002697, GC_00002716	0.1667	0.1429	18	7
Phage-related protein	0.005106332423664709	0.9430327676362155	1	MRSP	COG5412	GC_00002413, GC_00002543, GC_00003008	0.5556	0.5714	18	7
Uncharacterized protein, contains RES domain (RES)	0.005106332423664709	0.9430327676362155	1	MRSP	COG5654	GC_00002281	0.5556	0.5714	18	7
Lysophospholipase L1 or related esterase. Includes spore coat protein LipC/YcsK (TesA) (PDB:1BWP)	0.005106332423664709	0.9430327676362155	1	MRSP	COG2755	GC_00002479, GC_00002521, GC_00002522, GC_00002528, GC_00003000, GC_00003024	0.5556	0.5714	18	7
ABC-type ATPase fused to a predicted acetyltransferase domain (MK0520)	0.005106332423664709	0.9430327676362155	1	MRSP	COG2401	GC_00002295	0.5556	0.5714	18	7
Prophage antirepressor	0.0015602095702704373	0.9684921615347812	1	MRSP	COG3617	GC_00002657, GC_00003180	0.2778	0.2857	18	7
ABC-type bacteriocin/lantibiotic exporters, contain an N-terminal double-glycine peptidase domain (SunT) (PDB:3K8U)	0.0015602095702703937	0.9684921615347816	1	MSSP	COG2274	GC_00000822, GC_00003632	0.7222	0.7143	18	7
Chromosome segregation and condensation protein ScpB (ScpB) (PDB:1T6S)	0	1	1	NA	COG1386	GC_00001871	1	1	18	7
Fe-S cluster carrier ATPase, Mrp/ApbC/NBP35 family (Mrp) (PDB:2PH1) (PUBMED:18616280;19114487;31709520)	0	1	1	NA	COG0489	GC_00001883	1	1	18	7
Transcription antitermination factor NusA, contains S1 and KH domains (NusA) (PDB:1HH2)	0	1	1	NA	COG0195	GC_00001642	1	1	18	7
Radical SAM superfamily maturase, SkfB/NifB/PqqE family (SkfB) (PDB:6Q2P) (PUBMED:23282011)	0	1	1	NA	COG0535	GC_00000224, GC_00002008, GC_00002242, GC_00002367, GC_00002940	1	1	18	7
Translation initiation factor IF-3 (InfC) (PDB:2IFE)	0	1	1	NA	COG0290	GC_00001237	1	1	18	7
rRNA processing protein Krr1/Pno1, contains KH domain (Krr1) (PDB:4QMF)!!!HD superfamily phosphodieaserase, includes HD domain of RNase Y (RnaY) (PDB:3DTO) (PUBMED:19779461)	0	1	1	NA	COG1094!!!COG1418	GC_00001053	1	1	18	7
4-hydroxy-3-methylbut-2-en-1-yl diphosphate synthase IspG/GcpE (IspG) (PDB:2Y0F)	0	1	1	NA	COG0821	GC_00000490	1	1	18	7
Na+-dependent transporter, SNF family (YocR) (PDB:2A65)	0	1	1	NA	COG0733	GC_00000416	1	1	18	7
O-succinylbenzoic acid-CoA ligase MenE or related acyl-CoA synthetase (AMP-forming) (MenE/FadK) (PDB:5EY9) (PUBMED:25151136;27455459)	0	1	1	NA	COG0318	GC_00000743, GC_00000807, GC_00002032	1	1	18	7
Glutamate or tyrosine decarboxylase or a related PLP-dependent protein (GadA) (PDB:1XEY)	0	1	1	NA	COG0076	GC_00000866	1	1	18	7
Phosphoenolpyruvate synthase/pyruvate phosphate dikinase (PpsA) (PDB:5HV6)	0	1	1	NA	COG0574	GC_00000119, GC_00003576	1	1	18	7
Recombinational DNA repair ATPase RecF (RecF) (PDB:5Z67)	0	1	1	NA	COG1195	GC_00001658	1	1	18	7
Thymidylate synthase (ThyA) (PDB:1AN5)	0	1	1	NA	COG0207	GC_00001332	1	1	18	7
Succinyl-CoA synthetase, beta subunit (SucC) (PDB:1SCU)	0	1	1	NA	COG0045	GC_00001662	1	1	18	7
Uroporphyrinogen-III decarboxylase HemE (HemE) (PDB:2DG5)	0	1	1	NA	COG0407	GC_00000286	1	1	18	7
NADPH-dependent 2,4-dienoyl-CoA reductase, sulfur reductase, or a related oxidoreductase (FadH2) (PDB:1VRQ)	0	1	1	NA	COG0446	GC_00000596	1	1	18	7
Anthranilate/para-aminobenzoate synthase component II (glutamine amidotransferase) (PabA) (PDB:1I1Q)	0	1	1	NA	COG0512	GC_00001661	1	1	18	7
NADH/NAD ratio-sensing transcriptional regulator Rex (Rex) (PDB:3KEO) (PUBMED:23490197)	0	1	1	NA	COG2344	GC_00001607	1	1	18	7
Uncharacterized conserved protein YlaN, UPF0358 family (YlaN) (PDB:2GBO)	0	1	1	NA	COG4838	GC_00000928	1	1	18	7
L-asparaginase/archaeal Glu-tRNAGln amidotransferase subunit D (AnsA) (PDB:1ZQ1)	0	1	1	NA	COG0252	GC_00000244	1	1	18	7
Phosphotransferase system cellobiose-specific component IIA (CelC) (PDB:1E2A)	0	1	1	NA	COG1447	GC_00000608	1	1	18	7
Hypoxanthine-guanine phosphoribosyltransferase (HptA) (PDB:1G9S)	0	1	1	NA	COG0634	GC_00000896	1	1	18	7
Membrane-associated phospholipid phosphatase (PgpB) (PDB:1D2T)	0	1	1	NA	COG0671	GC_00001309	1	1	18	7
Pyruvate/2-oxoglutarate dehydrogenase complex, dihydrolipoamide acyltransferase (E2) component (AceF) (PDB:1B5S)	0	1	1	NA	COG0508	GC_00000757, GC_00000820, GC_00001408	1	1	18	7
tRNA-binding EMAP/Myf domain (EMAP) (PDB:1MKH)	0	1	1	NA	COG0073	GC_00001674	1	1	18	7
Predicted RNA-binding protein, associated with RNAse of E/G family, DUF402 domain (PDB:2P12) (PUBMED:15126500)	0	1	1	NA	COG2306	GC_00000573	1	1	18	7
Translation elongation factor EF-Tu, a GTPase (TufA) (PDB:1EFU)	0	1	1	NA	COG0050	GC_00000524	1	1	18	7
Predicted PurR-regulated permease PerM (PerM)	0	1	1	NA	COG0628	GC_00000279, GC_00001289	1	1	18	7
Stage V sporulation protein SpoVB/SpoIIIF, required for spore cortex synthesis (SpoVB) (PUBMED:1744050)	0	1	1	NA	COG5841	GC_00000406, GC_00000860	1	1	18	7
Transaldolase/fructose-6-phosphate aldolase (TalA) (PDB:1F05)	0	1	1	NA	COG0176	GC_00001000	1	1	18	7
Homoaconitase/3-isopropylmalate dehydratase large subunit (LeuC) (PDB:4KP1)	0	1	1	NA	COG0065	GC_00000763	1	1	18	7
Uncharacterized membrane protein, DUF1361 domain	0	1	1	NA	COG4330	GC_00001484	1	1	18	7
Ribosomal protein L24 (RplX) (PDB:1VS6)	0	1	1	NA	COG0198	GC_00001265	1	1	18	7
Predicted arabinose efflux permease AraJ, MFS family (AraJ) (PDB:4LDS)	0	1	1	NA	COG2814	GC_00000038, GC_00000049, GC_00000056, GC_00000117, GC_00000353, GC_00000385, GC_00000458, GC_00000463, GC_00000577, GC_00000631, GC_00000644, GC_00000713, GC_00000771, GC_00000815, GC_00000885, GC_00000887, GC_00000912, GC_00001076, GC_00001620, GC_00001719, GC_00001765, GC_00001833, GC_00001867, GC_00001903, GC_00002067, GC_00002133, GC_00002244, GC_00002380, GC_00002423, GC_00002456, GC_000029…	1	1	18	7
tRNA U55 pseudouridine synthase TruB, may also work on U342 of tmRNA (TruB) (PDB:1K8W)	0	1	1	NA	COG0130	GC_00000564	1	1	18	7
Glyoxylase or a related metal-dependent hydrolase, beta-lactamase superfamily II (GloB) (PDB:1QH3) (PUBMED:25670698)	0	1	1	NA	COG0491	GC_00001400, GC_00001811	1	1	18	7
Threonine synthase (ThrC) (PDB:1VB3)	0	1	1	NA	COG0498	GC_00000014	1	1	18	7
Competence protein ComGC (ComGC)	0	1	1	NA	COG4537	GC_00000024	1	1	18	7
Iron-sulfur cluster repair protein YtfE, RIC family, contains ScdAN and hemerythrin domains (RIC) (PDB:5FNN)	0	1	1	NA	COG2846	GC_00000555	1	1	18	7
Ribosomal protein L29 (RpmC) (PDB:1VS6)	0	1	1	NA	COG0255	GC_00001185	1	1	18	7
5-bromo-4-chloroindolyl phosphatase XpaC (XpaC)	0	1	1	NA	COG4915	GC_00001195	1	1	18	7
4-hydroxy-tetrahydrodipicolinate synthase/N-acetylneuraminate lyase (DapA) (PDB:2R91) (PUBMED:27574185)	0	1	1	NA	COG0329	GC_00001201, GC_00001246, GC_00002003	1	1	18	7
Uncharacterized membrane protein, DUF368 family	0	1	1	NA	COG2035	GC_00000845	1	1	18	7
Ribosomal protein L3 (RplC) (PDB:1VS6)	0	1	1	NA	COG0087	GC_00001079	1	1	18	7
K+ transport ATPase, ATPase subunit KdpB (KdpB) (PDB:5MRW)	0	1	1	NA	COG2216	GC_00002046	1	1	18	7
Succinate dehydrogenase/fumarate reductase, flavoprotein subunit (SdhA) (PDB:1KF6)	0	1	1	NA	COG1053	GC_00000586	1	1	18	7
Sulfate permease or related transporter, MFS superfamily (SUL1) (PDB:3NY7)	0	1	1	NA	COG0659	GC_00000443	1	1	18	7
K+/H+ antiporter KhtSTU, c-di-AMP-binding regulatory subunit KhtT, contains RCK_C (TrkA_C) domain (KhtT) (PDB:4J90) (PUBMED:24330391;31061098)	0	1	1	NA	COG0490	GC_00000905	1	1	18	7
Serine kinase of the HPr protein, regulates carbohydrate metabolism (HprK) (PDB:1JB1)	0	1	1	NA	COG1493	GC_00000652	1	1	18	7
Diadenosine tetraphosphatase YqeK or a related HD superfamily phosphohydrolase (YqeK) (PDB:2OGI) (PUBMED:32152217)	0	1	1	NA	COG1713	GC_00001293	1	1	18	7
Phosphoribosyl-AMP cyclohydrolase (HisI1) (PDB:1ZPS)!!!Phosphoribosyl-ATP pyrophosphohydrolase (HisI2) (PDB:6J22)	0	1	1	NA	COG0139!!!COG0140	GC_00002051	1	1	18	7
mRNA degradation ribonuclease J1/J2 (RnjA) (PDB:3T3N)	0	1	1	NA	COG0595	GC_00000303, GC_00000494	1	1	18	7
Membrane-bound metal-dependent hydrolase YbcI, DUF457 family (YbcI)	0	1	1	NA	COG1988	GC_00001717, GC_00001963	1	1	18	7
Na+/phosphate symporter (NptA)	0	1	1	NA	COG1283	GC_00000298	1	1	18	7
Translation elongation factor EF-Ts (Tsf) (PDB:1EFU)	0	1	1	NA	COG0264	GC_00000278	1	1	18	7
Beta-galactosidase GanA (GanA) (PDB:1KWG)	0	1	1	NA	COG1874	GC_00000446	1	1	18	7
DNA-binding protein SpoVG, cell septation regulator (SpoVG) (PDB:2I9X) (PUBMED:23818957)	0	1	1	NA	COG2088	GC_00001084	1	1	18	7
Peroxiredoxin (Tpx) (PDB:4AF2)	0	1	1	NA	COG2077	GC_00000602	1	1	18	7
Tyrosyl-tRNA synthetase (TyrS) (PDB:4OUD)	0	1	1	NA	COG0162	GC_00001787	1	1	18	7
Ribosomal protein S8 (RpsH) (PDB:4V4H)	0	1	1	NA	COG0096	GC_00001097	1	1	18	7
Nitroreductase (NfnB) (PDB:1F5V)	0	1	1	NA	COG0778	GC_00000438, GC_00001178, GC_00001438, GC_00001864, GC_00002064, GC_00002640, GC_00002644, GC_00002659, GC_00002774	1	1	18	7
Selenocysteine lyase/Cysteine desulfurase (CsdA) (PDB:4LW2)	0	1	1	NA	COG0520	GC_00001405, GC_00003543	1	1	18	7
Tetrahydrodipicolinate N-succinyltransferase (DapD) (PDB:3BXY)	0	1	1	NA	COG2171	GC_00000330	1	1	18	7
Glucose-6-phosphate isomerase (Pgi) (PDB:1B0Z)	0	1	1	NA	COG0166	GC_00000339	1	1	18	7
Ribosomal protein L36 (RpmJ) (PDB:1DFE) (PUBMED:21627333)	0	1	1	NA	COG0257	GC_00000923	1	1	18	7
ABC-type spermidine/putrescine transport system, permease component I (PotB)	0	1	1	NA	COG1176	GC_00001373	1	1	18	7
Homoserine O-acetyltransferase (MET2) (PDB:2VAT)	0	1	1	NA	COG2021	GC_00001574	1	1	18	7
DNA-binding ferritin-like protein (oxidative damage protectant) (Dps) (PDB:1DPS)	0	1	1	NA	COG0783	GC_00001556, GC_00002259	1	1	18	7
Multisubunit Na+/H+ antiporter, MnhE subunit (MnhE) (PDB:6CFW)	0	1	1	NA	COG1863	GC_00000914, GC_00001183	1	1	18	7
Kef-type K+ transport system, membrane component KefB (KefB) (PDB:4BWZ)	0	1	1	NA	COG0475	GC_00000750	1	1	18	7
Na+/alanine symporter (AlsT) (PDB:6CSE)	0	1	1	NA	COG1115	GC_00000314, GC_00000380, GC_00000529	1	1	18	7
DNA-binding transcriptional regulator WhiA, involved in cell division (WhiA) (PDB:3HYI)	0	1	1	NA	COG1481	GC_00000497	1	1	18	7
PepSY domain containing protein, regulator of zincin peptidase activity (YkoI) (PDB:4EXR) (PUBMED:15124630)	0	1	1	NA	COG3212	GC_00001403	1	1	18	7
ATPase/5-3 helicase helicase subunit RecD of the DNA repair enzyme RecBCD (exonuclease V) (RecD) (PDB:1W36) (PUBMED:29901759;30601118)	0	1	1	NA	COG0507	GC_00000689	1	1	18	7
Molybdopterin biosynthesis enzyme MoaB/MogA (MoaB) (PDB:1DI6) (PUBMED:32239579)	0	1	1	NA	COG0521	GC_00001544	1	1	18	7
DNA-binding transcriptional regulator, MerR family (SoxR) (PDB:2VZ4)	0	1	1	NA	COG0789	GC_00000241, GC_00000243, GC_00000504, GC_00001140, GC_00003615	1	1	18	7
Cell division protein ZapA, inhibits GTPase activity of FtsZ (ZapA) (PDB:1T3U)	0	1	1	NA	COG3027	GC_00001763	1	1	18	7
Multidrug efflux pump subunit AcrA (membrane-fusion protein) (AcrA) (PDB:1T5E)	0	1	1	NA	COG0845	GC_00001945, GC_00002904	1	1	18	7
Multidrug transporter EmrE and related cation transporters (EmrE) (PDB:2I68)	0	1	1	NA	COG2076	GC_00001161, GC_00001615, GC_00003015	1	1	18	7
DNA-binding transcriptional regulator, FrmR family (FrmR) (PDB:2HH7)	0	1	1	NA	COG1937	GC_00001003, GC_00001280	1	1	18	7
Ribosomal protein L17 (RplQ) (PDB:1GD8)	0	1	1	NA	COG0203	GC_00001056	1	1	18	7
Competence transcription factor ComK (ComK)	0	1	1	NA	COG4903	GC_00001583	1	1	18	7
Thioredoxin/glutathione peroxidase BtuE, reduces lipid peroxides (BtuE) (PDB:2P5Q) (PUBMED:22931285)	0	1	1	NA	COG0386	GC_00000971	1	1	18	7
Uncharacterized conserved protein YtzB	0	1	1	NA	COG5584	GC_00001482	1	1	18	7
Predicted permease, AEC (auxin efflux carrier) family (YfdV)	0	1	1	NA	COG0679	GC_00001712	1	1	18	7
Arginase/agmatinase family enzyme (SpeB) (PDB:1CEV)	0	1	1	NA	COG0010	GC_00001541, GC_00001558	1	1	18	7
K+-transporting ATPase, KdpA subunit (KdpA) (PDB:5MRW)	0	1	1	NA	COG2060	GC_00000225	1	1	18	7
Cell division protein FtsI, peptidoglycan transpeptidase (Penicillin-binding protein 2) (FtsI) (PDB:6HZQ)	0	1	1	NA	COG0768	GC_00000350, GC_00002461	1	1	18	7
Branched-chain amino acid aminotransferase/4-amino-4-deoxychorismate lyase (IlvE) (PDB:1A3G)	0	1	1	NA	COG0115	GC_00000558, GC_00001368, GC_00002044, GC_00003401	1	1	18	7
Acetylornithine deacetylase/Succinyl-diaminopimelate desuccinylase or related deacylase (ArgE) (PDB:1CG2)	0	1	1	NA	COG0624	GC_00000165, GC_00000720, GC_00001876, GC_00003602, GC_00003606	1	1	18	7
Lipopolysaccharide biosynthesis regulator YciM/LapB, contains six TPR domains and a C-terminal metal-binding domain (LapB) (PDB:4ZLH) (PUBMED:24187084;24266962)!!!Flp pilus assembly protein TadD, contains TPR repeats (TadD) (PDB:3WXX)	0	1	1	NA	COG2956!!!COG5010	GC_00001656	1	1	18	7
Regulator of PEP synthase PpsR, kinase-PPPase family (combines ADP:protein kinase and phosphorylase activities) (PpsR) (PDB:5D0N)	0	1	1	NA	COG1806	GC_00000992, GC_00001675	1	1	18	7
Peptidyl-tRNA hydrolase (Pth) (PDB:1RYB) (PUBMED:11835511)	0	1	1	NA	COG0193	GC_00001233	1	1	18	7
Cysteinyl-tRNA synthetase (CysS) (PDB:1LI5)	0	1	1	NA	COG0215	GC_00000285	1	1	18	7
Adenine-specific DNA N6-methylase (YtxK) (PDB:2F8L)	0	1	1	NA	COG0827	GC_00000421	1	1	18	7
Na+/H+ antiporter NhaD or related arsenite permease (ArsB)	0	1	1	NA	COG1055	GC_00000394	1	1	18	7
Predicted Zn-dependent peptidase, M16 family (PqqL) (PDB:6OFS)	0	1	1	NA	COG0612	GC_00000044, GC_00001923, GC_00002525, GC_00002545	1	1	18	7
Diaminopimelate epimerase (DapF) (PDB:1BWZ)	0	1	1	NA	COG0253	GC_00001906	1	1	18	7
Uncharacterized conserved protein, DUF951 family	0	1	1	NA	COG4481	GC_00001315	1	1	18	7
Urea transporter (Utp)	0	1	1	NA	COG4413	GC_00002001	1	1	18	7
Chromosome segregation ATPase Smc (Smc) (PDB:5XG3)	0	1	1	NA	COG1196	GC_00000450, GC_00003447	1	1	18	7
Sensor histidine kinase YesM (YesM)	0	1	1	NA	COG2972	GC_00000019, GC_00000882, GC_00002339	1	1	18	7
Glycine cleavage system protein H (lipoate-binding) (GcvH) (PDB:1DXM)	0	1	1	NA	COG0509	GC_00001227	1	1	18	7
Na+/glutamate symporter (GltS)	0	1	1	NA	COG0786	GC_00001813	1	1	18	7
Nucleotide monophosphate nucleosidase PpnN/YdgH, Lonely Guy (LOG) family (PpnN) (PDB:2PMB) (PUBMED:25728768;27941785;31023582;31420341)	0	1	1	NA	COG1611	GC_00001453	1	1	18	7
Phosphoglycerate mutase (BPG-independent), AlkP superfamily (GpmI) (PDB:1EJJ)	0	1	1	NA	COG0696	GC_00001822	1	1	18	7
tRNA G18 (ribose-2'-O)-methylase SpoU (SpoU) (PDB:1GZ0)	0	1	1	NA	COG0566	GC_00000378, GC_00001398	1	1	18	7
ABC-type transport system involved in lipoprotein release, permease component LolC (LolE) (PDB:6F49)	0	1	1	NA	COG4591	GC_00000828, GC_00000849	1	1	18	7
Glutamate synthase domain 1 (GltB1) (PDB:1EA0)!!!Glutamate synthase domain 2 (GltB2) (PDB:1EA0)!!!Glutamate synthase domain 3 (GltB3) (PDB:1EA0)	0	1	1	NA	COG0067!!!COG0069!!!COG0070	GC_00000169	1	1	18	7
Twin-arginine protein secretion pathway component TatC (TatC) (PDB:4B4A)	0	1	1	NA	COG0805	GC_00000804	1	1	18	7
Fe2+ transport protein FeoA (FeoA) (PDB:2GCX)	0	1	1	NA	COG1918	GC_00001070	1	1	18	7
Tryptophanyl-tRNA synthetase (TrpS) (PDB:3N9I)	0	1	1	NA	COG0180	GC_00000215	1	1	18	7
Cyanate permease (CynX)	0	1	1	NA	COG2807	GC_00000625, GC_00001709	1	1	18	7
ABC-type nitrate/sulfonate/bicarbonate transport system, permease component (TauC)	0	1	1	NA	COG0600	GC_00001971	1	1	18	7
DNA polymerase III, alpha subunit (gram-positive type) (PolC)	0	1	1	NA	COG2176	GC_00000437	1	1	18	7
Uncharacterized membrane protein YccC (YccC)	0	1	1	NA	COG1289	GC_00000431	1	1	18	7
DNA-binding transcriptional regulator, MocR family, contains an aminotransferase domain (ARO8) (PDB:2R2N)	0	1	1	NA	COG1167	GC_00001812	1	1	18	7
Accessory gene regulator protein AgrB (AgrB)	0	1	1	NA	COG4512	GC_00000800	1	1	18	7
Glucose-6-phosphate 1-dehydrogenase (Zwf) (PDB:5B7W) (PUBMED:18950999)	0	1	1	NA	COG0364	GC_00000661	1	1	18	7
Malonyl CoA-acyl carrier protein transacylase (FabD) (PDB:1YXC)	0	1	1	NA	COG0331	GC_00000434	1	1	18	7
Uncharacterized membrane protein YdbT, contains bPH2 (bacterial pleckstrin homology) domain (YdbT)	0	1	1	NA	COG3428	GC_00000035, GC_00003425	1	1	18	7
Glycosyltransferase involved in cell wall bisynthesis (WcaA) (PDB:5MLZ)!!!Spore maturation protein CgeB	0	1	1	NA	COG0463!!!COG4641	GC_00000018	1	1	18	7
Heme A synthase (CtaA) (PDB:6A2J)	0	1	1	NA	COG1612	GC_00001127	1	1	18	7
Predicted branched-chain amino acid permease (azaleucine resistance) (AzlC)	0	1	1	NA	COG1296	GC_00000597	1	1	18	7
Valyl-tRNA synthetase (ValS) (PDB:1GAX)	0	1	1	NA	COG0525	GC_00000237	1	1	18	7
Ribosomal protein L10 (RplJ) (PDB:5IT8)	0	1	1	NA	COG0244	GC_00001066	1	1	18	7
23S rRNA pseudoU1915 N3-methylase RlmH (RlmH) (PDB:1NS5)	0	1	1	NA	COG1576	GC_00002065	1	1	18	7
tRNA A37 methylthiotransferase MiaB (MiaB) (PDB:4JC0) (PUBMED:17407324;20472640;20584901)	0	1	1	NA	COG0621	GC_00000509, GC_00000613	1	1	18	7
Adenylosuccinate synthase (PurA) (PDB:1ADE)	0	1	1	NA	COG0104	GC_00000328	1	1	18	7
Histidinol phosphatase or related hydrolase of the PHP family (HIS2) (PDB:1M65)!!!DNA polymerase/3'-5' exonuclease PolX (PolX) (PDB:1BPB)	0	1	1	NA	COG1387!!!COG1796	GC_00000111	1	1	18	7
Phosphotransferase system, mannose/fructose/N-acetylgalactosamine-specific component IIB (AgaB) (PDB:1BLE)	0	1	1	NA	COG3444	GC_00000632	1	1	18	7
Exonuclease VII, large subunit (XseA)	0	1	1	NA	COG1570	GC_00000354	1	1	18	7
Aspartate/methionine/tyrosine aminotransferase (AspB) (PDB:2O0R)	0	1	1	NA	COG0436	GC_00000407, GC_00000456, GC_00000568, GC_00000676	1	1	18	7
Sulfur carrier protein ThiS (thiamine biosynthesis) (ThiS) (PDB:1F0Z)	0	1	1	NA	COG2104	GC_00001241	1	1	18	7
tRNA U34 5-carboxymethylaminomethyl modifying enzyme MnmG/GidA (MnmG) (PDB:2ZXH)	0	1	1	NA	COG0445	GC_00000307	1	1	18	7
ABC-type Zn uptake system ZnuABC, Zn-binding component ZnuA (ZnuA) (PDB:1K0F)	0	1	1	NA	COG0803	GC_00001529	1	1	18	7
Sortase (surface protein transpeptidase) (SrtA) (PDB:1IJA)	0	1	1	NA	COG3764	GC_00001466, GC_00002924	1	1	18	7
Urease accessory protein UreE (UreE) (PDB:1EAR)	0	1	1	NA	COG2371	GC_00000615	1	1	18	7
UTP-glucose-1-phosphate uridylyltransferase (GalU) (PDB:2E3D)	0	1	1	NA	COG1210	GC_00001860	1	1	18	7
Polyphosphate kinase (Ppk) (PDB:1XDO)	0	1	1	NA	COG0855	GC_00000193	1	1	18	7
Two-component response regulator, YesN/AraC family, consists of REC and AraC-type DNA-binding domains (YesN)	0	1	1	NA	COG4753	GC_00000806	1	1	18	7
Ribosomal silencing factor RsfS, regulates association of 30S and 50S subunits (RsfS) (PDB:6SJ6)	0	1	1	NA	COG0799	GC_00001166	1	1	18	7
Copper chaperone CopZ (CopZ) (PDB:1AFI)	0	1	1	NA	COG2608	GC_00001206, GC_00002272, GC_00003421	1	1	18	7
Xanthine/uracil permease (UraA) (PDB:3QE7)	0	1	1	NA	COG2233	GC_00001519, GC_00001868	1	1	18	7
Ribosomal protein S10 (RpsJ) (PDB:4V4H)	0	1	1	NA	COG0051	GC_00001020	1	1	18	7
Phosphotransferase subunit DhaM of the dihydroxyacetone kinase DhaKLM complex, contains PTS-EIIA, HPr, and PEP-utilizing domains (DhaM)	0	1	1	NA	COG3412	GC_00001543	1	1	18	7
Acyl-CoA thioesterase FadM (FadM) (PDB:2FUJ)	0	1	1	NA	COG0824	GC_00000680, GC_00001910	1	1	18	7
Superfamily II DNA/RNA helicase required for DNA uptake (late competence protein) (ComFA)	0	1	1	NA	COG4098	GC_00000106	1	1	18	7
Type II secretory pathway ATPase GspE/PulE or T4P pilus assembly pathway ATPase PilB (PulE) (PDB:4KSR)	0	1	1	NA	COG2804	GC_00000515	1	1	18	7
DNA repair protein RadA/Sms, contains AAA+ ATPase domain (Sms) (PDB:5LKM) (PUBMED:30877841)	0	1	1	NA	COG1066	GC_00001627	1	1	18	7
Fructose-1,6-bisphosphatase (Fbp2)	0	1	1	NA	COG3855	GC_00001846	1	1	18	7
Anti-anti-sigma regulatory factor (antagonist of anti-sigma factor) (SpoIIAA) (PDB:1AUZ)	0	1	1	NA	COG1366	GC_00000959	1	1	18	7
7-cyano-7-deazaguanine synthase (queuosine biosynthesis) (QueC) (PDB:2PG3) (PUBMED:14660578;17384645)	0	1	1	NA	COG0603	GC_00000082	1	1	18	7
Nitrate reductase gamma subunit (NarI) (PDB:1Y5L)	0	1	1	NA	COG2181	GC_00001222	1	1	18	7
Uncharacterized membrane protein YbaN, DUF454 family (YbaN)	0	1	1	NA	COG2832	GC_00001342	1	1	18	7
GMP synthase, glutamine amidotransferase domain (GuaA1) (PDB:4WIM)!!!GMP synthase, PP-ATPase domain/subunit (GuaA2) (PDB:4WIM)	0	1	1	NA	COG0518!!!COG0519	GC_00000939	1	1	18	7
Phosphate/sulfate permease (PitA) (PUBMED:31358606)	0	1	1	NA	COG0306	GC_00000486	1	1	18	7
Uncharacterized HEPN domain protein YutE, UPF0331/DUF86 family (YutE) (PDB:1YLM) (PUBMED:26112399)	0	1	1	NA	COG2445	GC_00001058	1	1	18	7
Isoleucyl-tRNA synthetase (IleS) (PDB:1FFY)	0	1	1	NA	COG0060	GC_00000826	1	1	18	7
DNA-directed RNA polymerase, beta' subunit/160 kD subunit (RpoC) (PDB:1NT9)	0	1	1	NA	COG0086	GC_00000308	1	1	18	7
Phosphomannomutase (ManB) (PDB:6MNV)	0	1	1	NA	COG1109	GC_00000164, GC_00000171	1	1	18	7
Uncharacterized membrane protein YheB, UPF0754 family (YheB)	0	1	1	NA	COG4399	GC_00000879	1	1	18	7
SOS-response transcriptional repressor LexA (RecA-mediated autopeptidase) (LexA) (PDB:1AY9)	0	1	1	NA	COG1974	GC_00001088, GC_00002553	1	1	18	7
Transcriptional antiterminator (BglG) (PDB:1AUU)	0	1	1	NA	COG3711	GC_00001758, GC_00001887, GC_00002139	1	1	18	7
Uncharacterized conserved protein associated with RNAses G and E, UPF0374/DUF402 family (YgaC)	0	1	1	NA	COG3557	GC_00001034	1	1	18	7
ATPase components of ABC transporters with duplicated ATPase domains (Uup) (PDB:5ZXD)	0	1	1	NA	COG0488	GC_00000072, GC_00000388, GC_00001337, GC_00002004, GC_00002207, GC_00002240, GC_00002278, GC_00002409, GC_00003122	1	1	18	7
Ribosome-binding ATPase YchF, GTP1/OBG family (GTP1) (PDB:2DWQ) (PUBMED:21527254)	0	1	1	NA	COG0012	GC_00000190	1	1	18	7
Mn2+ or Fe2+ transporter, NRAMP family (MntH) (PDB:5KTE)	0	1	1	NA	COG1914	GC_00000318, GC_00000429	1	1	18	7
Penicillin-binding protein-related factor A, putative recombinase (YotM) (PDB:1RZN)	0	1	1	NA	COG3331	GC_00000940, GC_00002663	1	1	18	7
Glycine/serine hydroxymethyltransferase (GlyA) (PDB:1BJ4)	0	1	1	NA	COG0112	GC_00001310	1	1	18	7
Carboxylesterase type B (PnbA) (PDB:1K4Y)	0	1	1	NA	COG2272	GC_00000462	1	1	18	7
NH3-dependent NAD+ synthetase (NadE) (PDB:3HMQ)	0	1	1	NA	COG0171	GC_00002023	1	1	18	7
S-adenosylmethionine:tRNA-ribosyltransferase-isomerase (queuine synthetase) (QueA) (PDB:1VKY)	0	1	1	NA	COG0809	GC_00000316	1	1	18	7
Enoyl-CoA hydratase/carnithine racemase (CaiD) (PDB:1DCI)!!!3-hydroxyacyl-CoA dehydrogenase (FadB) (PDB:5ZQZ)	0	1	1	NA	COG1024!!!COG1250	GC_00002029	1	1	18	7
HD superfamily phosphodieaserase, includes HD domain of RNase Y (RnaY) (PDB:3DTO) (PUBMED:19779461)	0	1	1	NA	COG1418	GC_00001769	1	1	18	7
Biotin synthase or related enzyme (BioB) (PDB:1R30)	0	1	1	NA	COG0502	GC_00000197	1	1	18	7
mRNA-degrading endonuclease MazF, toxin component of the MazEF toxin-antitoxin module (MazF) (PDB:2MF2)	0	1	1	NA	COG2337	GC_00001150, GC_00001796	1	1	18	7
Pyrrolidone-carboxylate peptidase (N-terminal pyroglutamyl peptidase) (Pcp) (PDB:1AUG)	0	1	1	NA	COG2039	GC_00001454	1	1	18	7
Outer membrane protein OmpA and related peptidoglycan-associated (lipo)proteins (OmpA) (PDB:1OAP)	0	1	1	NA	COG2885	GC_00000042	1	1	18	7
1-phosphofructokinase or 6-phosphofructokinase II (FruK) (PDB:2ABQ)	0	1	1	NA	COG1105	GC_00000040, GC_00000795	1	1	18	7
Hydroxymethylpyrimidine/phosphomethylpyrimidine kinase (ThiD) (PDB:1Y9X) (PUBMED:17351295)	0	1	1	NA	COG0351	GC_00000133, GC_00001595	1	1	18	7
Oligoendopeptidase F (PepF) (PDB:3CE2)	0	1	1	NA	COG1164	GC_00000384, GC_00001961	1	1	18	7
Cell fate regulator YlbF, YheA/YmcA/DUF963 family (controls sporulation, competence, biofilm development) (YlbF) (PDB:2IAZ) (PUBMED:23490197)	0	1	1	NA	COG3679	GC_00000998, GC_00001623	1	1	18	7
ABC-type lipoprotein export system, ATPase component (LolD) (PDB:5GKO)	0	1	1	NA	COG1136	GC_00000066, GC_00001094, GC_00001528, GC_00001573, GC_00001966, GC_00002158	1	1	18	7
Translation elongation factor EF-4, membrane-bound GTPase (LepA) (PDB:3DEG)	0	1	1	NA	COG0481	GC_00001442	1	1	18	7
Formyltetrahydrofolate synthetase (MIS1) (PDB:1EG7)	0	1	1	NA	COG2759	GC_00000105	1	1	18	7
H+/gluconate symporter GntT or related permease, GntP/DsdX family (GntT)	0	1	1	NA	COG2610	GC_00001646	1	1	18	7
AraC-type DNA-binding domain and AraC-containing proteins (AraC) (PDB:1BL0)!!!Predicted transcriptional regulator YdeE, contains AraC-type DNA-binding domain (YdeE)	0	1	1	NA	COG2207!!!COG3708	GC_00001436	1	1	18	7
ABC-type Fe3+-hydroxamate transport system, periplasmic component (FepB) (PDB:1ESZ)	0	1	1	NA	COG0614	GC_00000216, GC_00001745, GC_00002011	1	1	18	7
Sugar (pentulose or hexulose) kinase (XylB) (PDB:4C23)	0	1	1	NA	COG1070	GC_00000163, GC_00000387	1	1	18	7
Putative N-acetylmannosamine-6-phosphate epimerase (NanE) (PDB:1Y0E)	0	1	1	NA	COG3010	GC_00001618	1	1	18	7
5-enolpyruvylshikimate-3-phosphate synthase (AroA) (PDB:4N3P)	0	1	1	NA	COG0128	GC_00001973	1	1	18	7
Phosphoglycolate phosphatase, HAD superfamily (Gph) (PDB:2NYV)	0	1	1	NA	COG0546	GC_00001430, GC_00002063, GC_00002846	1	1	18	7
Multidrug resistance efflux pump EmrA (EmrA) (PDB:4TKO)	0	1	1	NA	COG1566	GC_00001941	1	1	18	7
Copper oxidase (laccase) domain (YfiH) (PDB:1RV9)	0	1	1	NA	COG1496	GC_00000022	1	1	18	7
Hemoglobin-like flavoprotein (Hmp) (PDB:3OZU)!!!Flavodoxin/ferredoxin--NADP reductase (Fpr) (PDB:3OZU)	0	1	1	NA	COG1017!!!COG1018	GC_00001290	1	1	18	7
Phage terminase, small subunit (XtmA) (PDB:4ZC3)	0	1	1	NA	COG3728	GC_00000061, GC_00002410, GC_00002607, GC_00002701, GC_00002925	1	1	18	7
ABC-type transport system involved in cytochrome c biogenesis, permease component (CcmC)	0	1	1	NA	COG0755	GC_00001825	1	1	18	7
UDP-N-acetylglucosamine:LPS N-acetylglucosamine transferase (MurG) (PDB:1F0K)	0	1	1	NA	COG0707	GC_00000154, GC_00001891	1	1	18	7
Peroxiredoxin (Bcp) (PDB:5IPH)	0	1	1	NA	COG1225	GC_00000527, GC_00001538	1	1	18	7
23S rRNA accumulation protein YceD (essential in plants, uncharacterized in bacteria) (YceD) (PUBMED:27574185)	0	1	1	NA	COG1399	GC_00001184	1	1	18	7
Glycerol-3-phosphate dehydrogenase (GpsA) (PDB:1EVY)	0	1	1	NA	COG0240	GC_00001091, GC_00001302	1	1	18	7
Nitrate/nitrite transporter NarK (NarK) (PDB:4JR9)	0	1	1	NA	COG2223	GC_00000559	1	1	18	7
Membrane protein TolA involved in colicin uptake (TolA) (PDB:1S62)	0	1	1	NA	COG3064	GC_00000262, GC_00002603, GC_00002662, GC_00003011, GC_00003225, GC_00003235, GC_00003274, GC_00003659	1	1	18	7
Predicted ABC-type transport system involved in lysophospholipase L1 biosynthesis, permease component (YbbP)	0	1	1	NA	COG3127	GC_00000242	1	1	18	7
5'-3' exonuclease Xni/ExoIX (flap endonuclease) (ExoIX) (PDB:3ZDA) (PUBMED:19000038;23821668)!!!DNA polymerase I, 3'-5' exonuclease and polymerase domains (PolA) (PDB:1D8Y)	0	1	1	NA	COG0258!!!COG0749	GC_00000253	1	1	18	7
DNA-binding response regulator, NarL/FixJ family, contains REC and HTH domains (CitB) (PDB:1A04)	0	1	1	NA	COG2197	GC_00000767, GC_00000895, GC_00001589, GC_00002104	1	1	18	7
Molybdopterin-dependent catalytic subunit of periplasmic DMSO/TMAO and protein-methionine-sulfoxide reductases (MsrP) (PDB:1OGP) (PUBMED:26641313;32750406)	0	1	1	NA	COG2041	GC_00001261	1	1	18	7
Chromatin segregation and condensation protein Rec8/ScpA/Scc1, kleisin family (ScpA) (PDB:3W6J)	0	1	1	NA	COG1354	GC_00001724	1	1	18	7
Pyruvate:ferredoxin oxidoreductase or related 2-oxoacid:ferredoxin oxidoreductase, beta subunit (PorB) (PDB:1B0P)	0	1	1	NA	COG1013	GC_00001176	1	1	18	7
GTP 3',8-cyclase (molybdenum cofactor biosynthesis protein MoaA) (MoaA) (PDB:1TV7)	0	1	1	NA	COG2896	GC_00001341, GC_00002898	1	1	18	7
Phosphopantetheinyl transferase (holo-ACP synthase) (AcpS) (PDB:1F7L)	0	1	1	NA	COG0736	GC_00001598	1	1	18	7
Phosphoribosylamine-glycine ligase (PurD) (PDB:1GSO)	0	1	1	NA	COG0151	GC_00000870	1	1	18	7
Murein DD-endopeptidase MepM and murein hydrolase activator NlpD, contains LysM domain (NlpD) (PDB:2GU1)	0	1	1	NA	COG0739	GC_00001837	1	1	18	7
Uncharacterized conserved protein YpbQ, isoprenylcysteine carboxyl methyltransferase (ICMT) family (YpbQ)	0	1	1	NA	COG1755	GC_00001435	1	1	18	7
Thiazole synthase ThiGH, ThiG subunit (thiamin biosynthesis) (ThiG) (PDB:1TYG)	0	1	1	NA	COG2022	GC_00001649	1	1	18	7
p-Aminobenzoyl-glutamate transporter AbgT (AbgT) (PDB:4R0C) (PUBMED:17307853)	0	1	1	NA	COG2978	GC_00001445	1	1	18	7
Maltose-binding periplasmic protein MalE (MalE) (PDB:1T0K)	0	1	1	NA	COG2182	GC_00001314	1	1	18	7
FMN-dependent NADH-azoreductase (AzoR) (PDB:1TIK)	0	1	1	NA	COG1182	GC_00000537, GC_00002243, GC_00002255	1	1	18	7
3'->5' ssDNA/RNA exonuclease TatD (TatD) (PDB:1J6O) (PUBMED:10747959;25114049)	0	1	1	NA	COG0084	GC_00000304	1	1	18	7
Uncharacterized conserved protein YqfA, UPF0365 family (YqfA)	0	1	1	NA	COG4864	GC_00000305	1	1	18	7
DNA-binding transcriptional regulator, IclR family (IclR) (PDB:1MKM)	0	1	1	NA	COG1414	GC_00000653	1	1	18	7
Omega-amidase YafV/Nit2, hydrolyzes alpha-ketoglutaramate (Nit2) (PUBMED:28373563)	0	1	1	NA	COG0388	GC_00000755	1	1	18	7
Predicted endonuclease, GIY-YIG superfamily (YhbQ) (PDB:1YWL)	0	1	1	NA	COG2827	GC_00001916	1	1	18	7
Pyrimidine operon attenuation protein PyrR/uracil phosphoribosyltransferase (PyrR) (PDB:1A3C)	0	1	1	NA	COG2065	GC_00000937	1	1	18	7
Dihydropteroate synthase (FolP) (PDB:1AD1)	0	1	1	NA	COG0294	GC_00001924	1	1	18	7
Serine/threonine protein phosphatase PrpC (PTC1) (PDB:6IHL)	0	1	1	NA	COG0631	GC_00000309	1	1	18	7
ATP-dependent protease HslVU (ClpYQ), peptidase subunit (HslV) (PDB:5JI3)	0	1	1	NA	COG5405	GC_00001402	1	1	18	7
DNA repair protein RadC, contains a helix-hairpin-helix DNA-binding motif (RadC) (PDB:2QLC) (PUBMED:9695921)	0	1	1	NA	COG2003	GC_00001774	1	1	18	7
UDP-N-acetylglucosamine enolpyruvyl transferase (MurA) (PDB:1A2N)	0	1	1	NA	COG0766	GC_00000706, GC_00001503	1	1	18	7
Beta- N-acetylglucosaminidase (LytD) (PDB:6FXO)!!!Uncharacterized protein, contains DUF3084 domain!!!N-acetylmuramoyl-L-alanine amidase CwlA (CwlA)	0	1	1	NA	COG4193!!!COG4372!!!COG5632	GC_00000097	1	1	18	7
CDP-glycerol glycerophosphotransferase, TagB/SpsB family (TagB)	0	1	1	NA	COG1887	GC_00000125, GC_00000428, GC_00003022	1	1	18	7
Glycerate kinase (GlxK) (PDB:1TO6)	0	1	1	NA	COG1929	GC_00000411, GC_00000675	1	1	18	7
Nitrate reductase beta subunit (NarY) (PDB:1Y4Z)	0	1	1	NA	COG1140	GC_00000276	1	1	18	7
N-acetylglucosaminyl deacetylase, LmbE family (LmbE) (PDB:1Q74)	0	1	1	NA	COG2120	GC_00001379, GC_00001624	1	1	18	7
Ribosomal protein L2 (RplB) (PDB:1VS6)	0	1	1	NA	COG0090	GC_00000651, GC_00002234	1	1	18	7
RNA-binding protein YlmH, contains S4-like domain (YlmH)	0	1	1	NA	COG2302	GC_00001806	1	1	18	7
Uncharacterized conserved protein YaaN involved in tellurite resistance (YaaN)	0	1	1	NA	COG3853	GC_00001942	1	1	18	7
DNA repair enzyme Ada (O6-methylguanine-DNA--protein-cysteine methyltransferase) (AdaB) (PDB:6RLA) (PUBMED:29061663)	0	1	1	NA	COG0350	GC_00001928	1	1	18	7
DNA polymerase III, gamma/tau subunits (DnaX) (PDB:1A5T)	0	1	1	NA	COG2812	GC_00000700	1	1	18	7
Acyl-CoA thioesterase PaaI, contains HGG motif (PaaI) (PDB:1PSU)	0	1	1	NA	COG2050	GC_00001236, GC_00001761	1	1	18	7
Gas vesicle protein YhaH (GvpP)	0	1	1	NA	COG4980	GC_00001791, GC_00002068	1	1	18	7
Predicted histidine transporter YuiF, NhaC family (YuiF) (PUBMED:15135544)	0	1	1	NA	COG2056	GC_00000228	1	1	18	7
DNA mismatch repair ATPase MutL (MutL) (PDB:1B62)	0	1	1	NA	COG0323	GC_00000143	1	1	18	7
Predicted choloylglycine hydrolase	0	1	1	NA	COG4927	GC_00000877	1	1	18	7
Glyceraldehyde-3-phosphate dehydrogenase/erythrose-4-phosphate dehydrogenase (GapA) (PDB:3ZDF)	0	1	1	NA	COG0057	GC_00001572, GC_00001666, GC_00003261, GC_00003262	1	1	18	7
Phosphotransferase system mannitol/fructose-specific IIA domain (Ntr-type) (PtsN) (PDB:2OQ3)!!!Transcriptional antiterminator (BglG) (PDB:1AUU)	0	1	1	NA	COG1762!!!COG3711	GC_00001705	1	1	18	7
Ribosome-associated translation inhibitor RaiA (RaiA) (PDB:1IMU)	0	1	1	NA	COG1544	GC_00000467	1	1	18	7
Uncharacterized membrane protein	0	1	1	NA	COG3819	GC_00000404, GC_00000435, GC_00000752, GC_00001068, GC_00001234, GC_00001477, GC_00001677, GC_00001693, GC_00001727, GC_00001770, GC_00002180, GC_00002526	1	1	18	7
ABC-type sugar transport system, ATPase component MalK (MalK) (PDB:2ONK)	0	1	1	NA	COG3839	GC_00000084	1	1	18	7
Ribosomal protein S5 (RpsE) (PDB:4V4H)	0	1	1	NA	COG0098	GC_00000270	1	1	18	7
Leucyl aminopeptidase (PepB) (PDB:3H8E) (PUBMED:19553197;23825549)	0	1	1	NA	COG0260	GC_00000844	1	1	18	7
Cytochrome bd-type quinol oxidase, subunit 1 (AppC) (PDB:5DOQ)	0	1	1	NA	COG1271	GC_00000282	1	1	18	7
Histidinol dehydrogenase (HisD) (PDB:1K75)	0	1	1	NA	COG0141	GC_00002054	1	1	18	7
Large-conductance mechanosensitive channel (MscL) (PDB:2OAR)	0	1	1	NA	COG1970	GC_00001224	1	1	18	7
Iron-binding protein Fra/YdhG, frataxin family (Fe-S cluster biosynthesis) (Fra) (PDB:2OC6)	0	1	1	NA	COG5646	GC_00000240	1	1	18	7
Stage 0 sporulation-control protein Spo0M (Spo0M) (PDB:5CL2)	0	1	1	NA	COG4326	GC_00000576	1	1	18	7
DNA primase (bacterial type) (DnaG) (PDB:3B39) (PUBMED:28128549)	0	1	1	NA	COG0358	GC_00000063, GC_00002995	1	1	18	7
YtpQ protein involved in methylglyoxal resistance, DUF1444/UPF0354 family (YtpQ)	0	1	1	NA	COG4848	GC_00001575	1	1	18	7
Translation elongation factor P (EF-P)/translation initiation factor 5A (eIF-5A) (Efp) (PDB:1UEB)	0	1	1	NA	COG0231	GC_00000272	1	1	18	7
Ribosomal protein S12 methylthiotransferase accessory factor YcaO (YcaO) (PDB:4BS9)	0	1	1	NA	COG1944	GC_00000147, GC_00002362, GC_00002768, GC_00003471	1	1	18	7
Excinuclease UvrABC helicase subunit UvrB (UvrB) (PDB:1C4O)	0	1	1	NA	COG0556	GC_00000622	1	1	18	7
Glutamate dehydrogenase/leucine dehydrogenase (GdhA) (PDB:1B3B) (PUBMED:24391520)	0	1	1	NA	COG0334	GC_00000134, GC_00000264	1	1	18	7
Ribosome biogenesis GTPase RsgA (RsgA) (PDB:1T9H)	0	1	1	NA	COG1162	GC_00001137	1	1	18	7
Glyoxalase superfamily enzyme, possible 3-demethylubiquinone-9 3-methyltransferase (PDB:1TSJ)	0	1	1	NA	COG3865	GC_00000495	1	1	18	7
Nicotinamidase-related amidase (PncA) (PDB:1ILW)	0	1	1	NA	COG1335	GC_00000859, GC_00001092	1	1	18	7
DNA polymerase III, delta prime subunit (HolB) (PDB:1A5T)	0	1	1	NA	COG0470	GC_00001713	1	1	18	7
DNA-binding transcriptional regulator LsrR, DeoR family (DeoR) (PDB:2GNP) (PUBMED:23974133;24893262)	0	1	1	NA	COG2390	GC_00002009	1	1	18	7
Integral membrane protein YbhL, putative Ca2+ regulator, Bax inhibitor (BI-1)/TMBIM family (YbhL) (PDB:4PGR) (PUBMED:28064000)	0	1	1	NA	COG0670	GC_00001248	1	1	18	7
Predicted RNA-binding protein, contains ribosomal protein S1 (RPS1) domain (YabR) (PDB:2K4K)	0	1	1	NA	COG1098	GC_00000034, GC_00000481	1	1	18	7
Uncharacterized conserved protein YbjT, contains NAD(P)-binding and DUF2867 domains (YbjT) (PDB:5L3Z)	0	1	1	NA	COG0702	GC_00000086, GC_00001760	1	1	18	7
Protein-arginine kinase McsB (McsB) (PDB:1BG0) (PUBMED:30962626)	0	1	1	NA	COG3869	GC_00001025	1	1	18	7
Glutamine phosphoribosylpyrophosphate amidotransferase (PurF) (PDB:1ECB)	0	1	1	NA	COG0034	GC_00001320	1	1	18	7
Hydroxymethylpyrimidine pyrophosphatase and other HAD family phosphatases (Cof) (PDB:1YMQ)	0	1	1	NA	COG0561	GC_00000570, GC_00000595, GC_00001017, GC_00001214, GC_00003588	1	1	18	7
Prephenate dehydratase (PheA2) (PDB:1PHZ)	0	1	1	NA	COG0077	GC_00001980	1	1	18	7
Asparagine synthetase B (glutamine-hydrolyzing) (AsnB) (PDB:2ETD) (PUBMED:25951518)!!!Outer membrane protein chaperone/metalloprotease BepA/YfgC, contains M48 and TPR domains (BepA) (PDB:6AIT) (PUBMED:24003122)	0	1	1	NA	COG0367!!!COG4783	GC_00000370	1	1	18	7
Glycosyltransferase, catalytic subunit of cellulose synthase and poly-beta-1,6-N-acetylglucosamine synthase (BcsA) (PDB:4HG6)	0	1	1	NA	COG1215	GC_00000702	1	1	18	7
Phosphotransferase system, fructose-specific IIC component (FrwC)	0	1	1	NA	COG1299	GC_00000274, GC_00000488	1	1	18	7
5'-deoxynucleotidase YfbR and related HD superfamily hydrolases (YfbR) (PDB:2PAQ)	0	1	1	NA	COG1896	GC_00001297	1	1	18	7
Acetyl esterase/lipase (Aes) (PDB:1EVQ)	0	1	1	NA	COG0657	GC_00001255, GC_00001321, GC_00003466, GC_00003468	1	1	18	7
Diacylglycerol kinase (DgkA) (PDB:2KDC)	0	1	1	NA	COG0818	GC_00001221	1	1	18	7
Molybdopterin synthase sulfur carrier subunit MoaD (MoaD) (PDB:1FM0) (PUBMED:32239579)	0	1	1	NA	COG1977	GC_00001416	1	1	18	7
Chromosome segregation protein Spo0J, contains ParB-like nuclease domain (Spo0J) (PDB:1R71)	0	1	1	NA	COG1475	GC_00001491, GC_00001579, GC_00002049	1	1	18	7
YqgF/RuvX protein, pre-16S rRNA maturation RNase/Holliday junction resolvase/anti-termination factor (YqgF) (PDB:1IV0) (PUBMED:25545592;26817626)	0	1	1	NA	COG0816	GC_00001525	1	1	18	7
Bifunctional protein GlmU, N-acetylglucosamine-1-phosphate-uridyltransferase/glucosamine-1-phosphate-acetyltransferase (GlmU) (PDB:3FWW)	0	1	1	NA	COG1207	GC_00000775	1	1	18	7
Sugar kinase of the NBD/HSP70 family, may contain an N-terminal HTH domain (NagC) (PDB:1WOQ)	0	1	1	NA	COG1940	GC_00000545, GC_00001818	1	1	18	7
sRNA-binding regulator protein Hfq (Hfq) (PDB:1HK9)	0	1	1	NA	COG1923	GC_00001078	1	1	18	7
ABC-type cobalamin/Fe3+-siderophores transport system, ATPase component (FepC) (PDB:2NQ2)	0	1	1	NA	COG1120	GC_00000990	1	1	18	7
Acetyl-CoA carboxylase alpha subunit (AccA) (PDB:2F9I)	0	1	1	NA	COG0825	GC_00001636	1	1	18	7
Predicted molibdopterin-dependent oxidoreductase YjgC (YjgC) (PDB:1AA6)	0	1	1	NA	COG3383	GC_00000103	1	1	18	7
Queuosine precursor transporter YhhQ, DUF165 family (YhhQ) (PUBMED:31481610)	0	1	1	NA	COG1738	GC_00001366	1	1	18	7
Sensor histidine kinase, LytS/YehU family (LytS)	0	1	1	NA	COG3275	GC_00000413	1	1	18	7
Pyruvate-formate lyase-activating enzyme (PflA) (PDB:3CAN)	0	1	1	NA	COG1180	GC_00001139	1	1	18	7
Acetate kinase (AckA) (PDB:3SK3)	0	1	1	NA	COG0282	GC_00001186	1	1	18	7
Competence protein ComGF (ComGF)	0	1	1	NA	COG4940	GC_00000028	1	1	18	7
Archaeal aspartate aminotransferase or a related aminotransferase, includes purine catabolism protein PucG (PucG) (PDB:3NNK)	0	1	1	NA	COG0075	GC_00001935	1	1	18	7
Ribosomal protein L4 (RplD) (PDB:1VS6)	0	1	1	NA	COG0088	GC_00000994	1	1	18	7
Acyl-coenzyme A synthetase/AMP-(fatty) acid ligase (Acs) (PDB:4B2O) (PUBMED:14638756)	0	1	1	NA	COG0365	GC_00000340	1	1	18	7
Ribosomal protein L21 (RplU) (PDB:1VS6)	0	1	1	NA	COG0261	GC_00000943	1	1	18	7
ADP-ribose pyrophosphatase YjhB, NUDIX family (YjhB) (PDB:3GZ5)	0	1	1	NA	COG1051	GC_00001024, GC_00003475	1	1	18	7
Membrane protein insertase Oxa1/YidC/SpoIIIJ (YidC) (PDB:3WO6)	0	1	1	NA	COG0706	GC_00001375	1	1	18	7
ABC-type Fe3+-citrate transport system, periplasmic component (FecB)	0	1	1	NA	COG4594	GC_00001223	1	1	18	7
Glucose uptake protein GlcU (GlcU)	0	1	1	NA	COG4975	GC_00000517	1	1	18	7
6-phosphogluconate dehydrogenase (Gnd) (PDB:2ZYA) (PUBMED:25329577)	0	1	1	NA	COG0362	GC_00001174	1	1	18	7
4-Hydroxy-3-methylbut-2-enyl diphosphate reductase IspH (IspH) (PDB:3DNF)	0	1	1	NA	COG0761	GC_00000395	1	1	18	7
Lactate dehydrogenase or related 2-hydroxyacid dehydrogenase (LdhA) (PDB:1DXY)	0	1	1	NA	COG1052	GC_00000177, GC_00001611, GC_00001882	1	1	18	7
Predicted RNA-binding protein, contains EVE domain (EVE) (PDB:1ZCE) (PUBMED:32652237)	0	1	1	NA	COG2947	GC_00001500	1	1	18	7
Predicted N-acetyltransferase YhbS (yhbS) (PDB:4ZBG)	0	1	1	NA	COG3153	GC_00001172, GC_00001348	1	1	18	7
Uncharacterized membrane protein YhaH, DUF805 family (yhaH)	0	1	1	NA	COG3152	GC_00001925	1	1	18	7
Na+/proline symporter (PutP) (PDB:5NVA)	0	1	1	NA	COG0591	GC_00000261, GC_00000574, GC_00000809, GC_00001915, GC_00001997	1	1	18	7
Ubiquinone/menaquinone biosynthesis C-methylase UbiE/MenG (UbiE) (PDB:4OBW)	0	1	1	NA	COG2226	GC_00001734, GC_00001901, GC_00002287, GC_00002582, GC_00002848, GC_00003334, GC_00003433	1	1	18	7
Uncharacterized conserved protein YoxC, contains an MCP-like domain	0	1	1	NA	COG4768	GC_00001154	1	1	18	7
HPr or related phosphotransfer protein (PtsH) (PDB:1CM2)	0	1	1	NA	COG1925	GC_00001349	1	1	18	7
IMP dehydrogenase/GMP reductase (GuaB) (PDB:1B3O)!!!CBS-domain-containing membrane protein	0	1	1	NA	COG0516!!!COG3448	GC_00000293	1	1	18	7
Aspartate kinase (MetL1) (PDB:2CDQ)	0	1	1	NA	COG0527	GC_00001610	1	1	18	7
23S rRNA G2445 N2-methylase RlmL (RlmL) (PDB:3V97) (PUBMED:22362734)	0	1	1	NA	COG0116	GC_00000418	1	1	18	7
Ribosomal protein S18 acetylase RimI and related acetyltransferases (RimI) (PDB:1GHE)	0	1	1	NA	COG0456	GC_00000155, GC_00000423, GC_00000482, GC_00001219, GC_00001275, GC_00001467, GC_00001802, GC_00001898, GC_00002333, GC_00002573, GC_00002623, GC_00003492, GC_00003540	1	1	18	7
5,10-methylene-tetrahydrofolate dehydrogenase/Methenyl tetrahydrofolate cyclohydrolase (FolD) (PDB:1A4I)	0	1	1	NA	COG0190	GC_00001254	1	1	18	7
Cytidylate kinase (Cmk) (PDB:3R20) (PUBMED:19111750;25691594;28928205)	0	1	1	NA	COG0283	GC_00001480	1	1	18	7
tRNA A37 threonylcarbamoyladenosine dehydratase (TcdA) (PDB:4D7A) (PUBMED:27913733)	0	1	1	NA	COG1179	GC_00000206	1	1	18	7
Endonuclease III (Nth) (PDB:4UOB)	0	1	1	NA	COG0177	GC_00000766	1	1	18	7
Acetyl-CoA acetyltransferase (PaaJ) (PDB:1AFW)	0	1	1	NA	COG0183	GC_00000245, GC_00000326	1	1	18	7
ABC-type phosphate transport system, permease component (PstA)	0	1	1	NA	COG0581	GC_00001840	1	1	18	7
Ribosomal protein S2 (RpsB) (PDB:4V4H)	0	1	1	NA	COG0052	GC_00000534	1	1	18	7
ATP-dependent protease HslVU (ClpYQ), ATPase subunit HslU (HslU) (PDB:1DO0)	0	1	1	NA	COG1220	GC_00000324	1	1	18	7
GAF domain-containing protein, putative methionine-R-sulfoxide reductase (MsrC) (PDB:1F5M)	0	1	1	NA	COG1956	GC_00000641	1	1	18	7
Uncharacterized conserved protein YjbJ, UPF0337 family (yjbJ) (PDB:1RYK)	0	1	1	NA	COG3237	GC_00001110	1	1	18	7
Putative phage head morphogenesis protein, F of phage Mu or gp7 of SPP1	0	1	1	NA	COG5585	GC_00000008, GC_00002346, GC_00002813	1	1	18	7
Sugar or nucleoside kinase, ribokinase family (RbsK) (PDB:2QCV)	0	1	1	NA	COG0524	GC_00000673, GC_00002015, GC_00002770	1	1	18	7
ABC-type phosphate transport system, permease component (PstC)	0	1	1	NA	COG0573	GC_00000624	1	1	18	7
Signal recognition particle GTPase FtsY (FtsY) (PDB:4AK9)	0	1	1	NA	COG0552	GC_00000728	1	1	18	7
Anionic cell wall polymer biosynthesis enzyme TagV/TagU, LytR-Cps2A-Psr (LCP) family (peptidoglycan teichoic acid transferase) (Cps2a) (PDB:2XXP) (PUBMED:29107701)	0	1	1	NA	COG1316	GC_00000071, GC_00000088, GC_00000333	1	1	18	7
2-succinyl-5-enolpyruvyl-6-hydroxy-3-cyclohexene-1-carboxylate synthase (MenD) (PDB:5Z2P)	0	1	1	NA	COG1165	GC_00000581	1	1	18	7
Phosphatidylglycerol kinase, diacylglycerol kinase family (LCB5) (PDB:2BON) (PUBMED:17351295)	0	1	1	NA	COG1597	GC_00001411, GC_00001462	1	1	18	7
Uncharacterized conserved protein YsxB, DUF464 family (YsxB) (PDB:1S12)	0	1	1	NA	COG2868	GC_00000498	1	1	18	7
UDP-N-acetylmuramyl tripeptide synthase (MurE) (PDB:1E8C)	0	1	1	NA	COG0769	GC_00000865, GC_00001587	1	1	18	7
Putative flippase GtrA (transmembrane translocase of bactoprenol-linked glucose) (GtrA) (PDB:5MLZ) (PUBMED:24710389)	0	1	1	NA	COG2246	GC_00001483	1	1	18	7
Peptidyl-prolyl cis-trans isomerase (rotamase) - cyclophilin family (PpiB) (PDB:4DGD)	0	1	1	NA	COG0652	GC_00001359	1	1	18	7
Methylase of polypeptide chain release factors (HemK) (PDB:1NV8)	0	1	1	NA	COG2890	GC_00002040	1	1	18	7
N-acetylglucosamine-6-phosphate deacetylase (NagA) (PDB:1O12)	0	1	1	NA	COG1820	GC_00001832	1	1	18	7
Ornithine cyclodeaminase/archaeal alanine dehydrogenase, mu-crystallin family (OCDMu) (PDB:2I99)	0	1	1	NA	COG2423	GC_00001553, GC_00001695	1	1	18	7
Glutamyl- or glutaminyl-tRNA synthetase (GlnS) (PDB:1EUQ)	0	1	1	NA	COG0008	GC_00001753	1	1	18	7
Argininosuccinate synthase (ArgG) (PDB:1J1Z)	0	1	1	NA	COG0137	GC_00001384	1	1	18	7
ABC-type multidrug transport system, ATPase and permease component (MdlB) (PDB:2HYD)	0	1	1	NA	COG1132	GC_00000209, GC_00000222, GC_00000715, GC_00002062	1	1	18	7
Beta-glucosidase/6-phospho-beta-glucosidase/beta-galactosidase (BglB) (PDB:4HZ6)	0	1	1	NA	COG2723	GC_00000232, GC_00002152	1	1	18	7
2-polyprenyl-6-methoxyphenol hydroxylase and related FAD-dependent oxidoreductases (UbiH) (PDB:1BF3)	0	1	1	NA	COG0654	GC_00000817	1	1	18	7
Uncharacterized NAD(P)/FAD-binding protein YdhS (YdhS)	0	1	1	NA	COG4529	GC_00000131, GC_00000440	1	1	18	7
Uncharacterized conserved protein YktA, UPF0223 family (YktA) (PDB:2OY9)	0	1	1	NA	COG4476	GC_00001630	1	1	18	7
Riboflavin biosynthesis protein RibD, pyrimidine deaminase domain (RibD1) (PDB:2O7P)!!!Pyrimidine reductase, riboflavin biosynthesis (RibD) (PDB:2O7P)	0	1	1	NA	COG0117!!!COG1985	GC_00000567	1	1	18	7
Transcription elongation factor, GreA/GreB family (GreA) (PDB:1GRJ)	0	1	1	NA	COG0782	GC_00001060	1	1	18	7
N-acetylglutamate synthase or related acetyltransferase, GNAT family (ArgA) (PDB:2R98)	0	1	1	NA	COG1246	GC_00001123, GC_00001834	1	1	18	7
Acylphosphatase (AcyP) (PDB:1APS)	0	1	1	NA	COG1254	GC_00001663	1	1	18	7
Heme-degrading monooxygenase HmoA and related ABM domain proteins (HmoA) (PDB:1IUJ) (PUBMED:21873409)	0	1	1	NA	COG2329	GC_00001621, GC_00001687, GC_00001858	1	1	18	7
Cytoplasmic potassium-binding protein Kbp/XkdP/YgaU, contains LysM domain (XkdP) (PDB:5FIM) (PUBMED:27112601)	0	1	1	NA	COG1652	GC_00000112	1	1	18	7
Aspartyl/asparaginyl-tRNA synthetase (AsnS) (PDB:3KFU)	0	1	1	NA	COG0017	GC_00001210	1	1	18	7
Uncharacterized Zn-ribbon-containing protein (PhnA) (PDB:2AKK)	0	1	1	NA	COG2824	GC_00000957	1	1	18	7
Uncharacterized conserved protein YacL, contains PIN and TRAM domains (PDB:3IX7)	0	1	1	NA	COG4956	GC_00001253	1	1	18	7
Acetolactate synthase large subunit or other thiamine pyrophosphate-requiring enzyme (IlvB) (PDB:1BFD)	0	1	1	NA	COG0028	GC_00000566, GC_00000869	1	1	18	7
tRNA A37 N6-isopentenylltransferase MiaA (MiaA) (PDB:2ZM5)	0	1	1	NA	COG0324	GC_00001487	1	1	18	7
Recombinational DNA repair protein RecR (RecR) (PDB:2JGR) (PUBMED:26337406)	0	1	1	NA	COG0353	GC_00001262	1	1	18	7
Exopolyphosphatase/pppGpp-phosphohydrolase (GppA) (PDB:1T6C)	0	1	1	NA	COG0248	GC_00000109	1	1	18	7
Acetyl/propionyl-CoA carboxylase, alpha subunit (PccA) (PDB:3U9S)	0	1	1	NA	COG4770	GC_00001881	1	1	18	7
Predicted ABC-type exoprotein transport system, permease component (EcsB)	0	1	1	NA	COG4473	GC_00001798	1	1	18	7
Multisubunit Na+/H+ antiporter, MnhF subunit (MnhF) (PDB:6CFW)	0	1	1	NA	COG2212	GC_00000969, GC_00000995	1	1	18	7
Adenylyl- and sulfurtransferase ThiI (thiamine and tRNA 4-thiouridine biosynthesis) (ThiI) (PDB:1VBK) (PUBMED:22773787)	0	1	1	NA	COG0301	GC_00000067	1	1	18	7
Uncharacterized conserved protein YbgA, DUF1722 family (YbgA)	0	1	1	NA	COG3272	GC_00001670	1	1	18	7
Uncharacterized conserved protein YuzB, UPF0349 family (YuzB)	0	1	1	NA	COG4844	GC_00001045, GC_00001151	1	1	18	7
Endonuclease YncB, thermonuclease family (YncB)	0	1	1	NA	COG1525	GC_00000783, GC_00001679, GC_00001976	1	1	18	7
6,7-dimethyl-8-ribityllumazine synthase (Riboflavin synthase beta chain) (RibE) (PDB:1C2Y)	0	1	1	NA	COG0054	GC_00001395	1	1	18	7
Aldo/keto reductase, related to diketogulonate reductase (ARA1) (PDB:1Q13)	0	1	1	NA	COG0656	GC_00000797, GC_00001557	1	1	18	7
Carbamate kinase (ArcC) (PDB:2E9Y)	0	1	1	NA	COG0549	GC_00000837, GC_00003291	1	1	18	7
Nitric oxide reductase activation protein (NorD)	0	1	1	NA	COG4548	GC_00000077	1	1	18	7
Lipid II:glycine glycyltransferase (Peptidoglycan interpeptide bridge formation enzyme) (FmhB) (PDB:1LRZ)	0	1	1	NA	COG2348	GC_00000076, GC_00000448, GC_00000592, GC_00002007, GC_00003259	1	1	18	7
Sirohydrochlorin ferrochelatase (SirB) (PDB:1TJN)	0	1	1	NA	COG2138	GC_00002006	1	1	18	7
DNA segregation ATPase FtsK/SpoIIIE or related protein (FtsK) (PDB:2IUT)	0	1	1	NA	COG1674	GC_00000015, GC_00000070, GC_00002305, GC_00003023	1	1	18	7
Acyl-ACP:phosphate acyltransferase (fatty acid/phospholipid biosynthesis) (PlsX) (PDB:2GK3) (PUBMED:18992246)	0	1	1	NA	COG0416	GC_00001602	1	1	18	7
DNA repair exonuclease SbcCD ATPase subunit (SbcC) (PDB:3QKR)	0	1	1	NA	COG0419	GC_00000170, GC_00003190	1	1	18	7
Biotin transporter BioY (BioY) (PDB:4DVE)	0	1	1	NA	COG1268	GC_00000396	1	1	18	7
Polyisoprenoid-binding periplasmic protein YceI (YceI) (PDB:1WUB) (PUBMED:15741337;20236316)	0	1	1	NA	COG2353	GC_00000942	1	1	18	7
Predicted nucleic acid-binding protein, contains Zn-ribbon domain	0	1	1	NA	COG2331	GC_00001279	1	1	18	7
Glutamine amidotransferase related to the GATase domain of CobQ (PDB:5N9M)	0	1	1	NA	COG3442	GC_00001401	1	1	18	7
NAD-dependent protein deacetylase, SIR2 family (SIR2) (PDB:1M2N)	0	1	1	NA	COG0846	GC_00001870, GC_00002882	1	1	18	7
Phosphotransferase system IIC components, glucose/maltose/N-acetylglucosamine-specific (PtsG1)!!!Phosphotransferase system IIB components (PtsG2) (PDB:1IBA)!!!Phosphotransferase system IIA component (NagE) (PDB:1AX3)	0	1	1	NA	COG1263!!!COG1264!!!COG2190	GC_00000137, GC_00000684	1	1	18	7
Phosphopantothenoylcysteine synthetase/decarboxylase CoaBC (CoaBC) (PDB:3QJG)	0	1	1	NA	COG0452	GC_00000740	1	1	18	7
Pyruvate kinase (PykF) (PDB:6QXL)!!!Phosphohistidine swiveling domain of PEP-utilizing enzymes (PykA2) (PDB:2E28)	0	1	1	NA	COG0469!!!COG3848	GC_00000083	1	1	18	7
ABC-type phosphate transport system, periplasmic component (PstS) (PDB:2Q9T)	0	1	1	NA	COG0226	GC_00001779	1	1	18	7
ABC-type Fe3+-siderophore transport system, permease component (FepD) (PDB:2NQ2)	0	1	1	NA	COG0609	GC_00000048, GC_00000287, GC_00000306, GC_00000736, GC_00000786, GC_00001821, GC_00001968	1	1	18	7
Translation elongation factor EF-G, a GTPase (FusA) (PDB:1DAR)	0	1	1	NA	COG0480	GC_00001113, GC_00002363	1	1	18	7
Transcription termination factor Rho (Rho) (PDB:1PVO)	0	1	1	NA	COG1158	GC_00000477	1	1	18	7
Gamma-glutamyl-gamma-aminobutyrate hydrolase PuuD (putrescine degradation), contains GATase1-like domain (PuuD) (PDB:1L9X)	0	1	1	NA	COG2071	GC_00001764	1	1	18	7
DNA-binding transcriptional regulator, IscR family (IscR) (PDB:1XD7)	0	1	1	NA	COG1959	GC_00000956, GC_00001460	1	1	18	7
Uncharacterized membrane protein YkvI (YkvI)	0	1	1	NA	COG3949	GC_00001369	1	1	18	7
Peptidoglycan/xylan/chitin deacetylase, PgdA/NodB/CDA1 family (CDA1) (PDB:1NY1)	0	1	1	NA	COG0726	GC_00001299	1	1	18	7
tRNA-binding EMAP/Myf domain (EMAP) (PDB:1MKH)!!!Methionyl-tRNA synthetase (MetG) (PDB:1A8H)	0	1	1	NA	COG0073!!!COG0143	GC_00002050	1	1	18	7
Peptidyl-prolyl isomerase, parvulin family (SurA) (PDB:2ZR5)	0	1	1	NA	COG0760	GC_00000484	1	1	18	7
Ribosomal protein L28 (RpmB) (PDB:2JZ6)	0	1	1	NA	COG0227	GC_00000979	1	1	18	7
Siroheme synthase (precorrin-2 oxidase/ferrochelatase domain) (CysG2) (PDB:1PJQ)	0	1	1	NA	COG1648	GC_00001425	1	1	18	7
ATP phosphoribosyltransferase regulatory subunit HisZ (HisZ) (PDB:3OD1) (PUBMED:9767141)	0	1	1	NA	COG3705	GC_00001964	1	1	18	7
Acetylornithine/succinyldiaminopimelate/putrescine aminotransferase (ArgD) (PDB:2E54)	0	1	1	NA	COG4992	GC_00001829	1	1	18	7
Fe-S cluster assembly iron-binding protein IscA (IscA) (PDB:1R94)	0	1	1	NA	COG0316	GC_00001306	1	1	18	7
Cation-transporting P-type ATPase (ZntA) (PDB:4BBJ)	0	1	1	NA	COG2217	GC_00000260, GC_00000884, GC_00002285, GC_00002736, GC_00003643	1	1	18	7
16S rRNA C1402 (ribose-2'-O) methylase RsmI (RsmI) (PDB:3KWP) (PUBMED:24078611)	0	1	1	NA	COG0313	GC_00000647	1	1	18	7
DNA-directed RNA polymerase, beta subunit/140 kD subunit (RpoB) (PDB:5UAJ)	0	1	1	NA	COG0085	GC_00000560	1	1	18	7
DNA polymerase III, delta subunit (HolA) (PDB:3ZH9)	0	1	1	NA	COG1466	GC_00000060	1	1	18	7
Urease beta subunit (UreB)	0	1	1	NA	COG0832	GC_00001723	1	1	18	7
ACT domain-containing protein, UPF0735 family (PheB)	0	1	1	NA	COG4492	GC_00001069	1	1	18	7
Transcriptional regulator NrdR, contains Zn-ribbon and ATP-cone domains (NrdR)	0	1	1	NA	COG1327	GC_00000915	1	1	18	7
Arginine deiminase (ArcA) (PDB:2A9G)	0	1	1	NA	COG2235	GC_00001518	1	1	18	7
Cysteine synthase (CysK) (PDB:1FCJ)	0	1	1	NA	COG0031	GC_00000172, GC_00000711, GC_00000832	1	1	18	7
Negative regulator MecA of genetic competence, sporulation and motility (MecA) (PDB:2MK6)	0	1	1	NA	COG4862	GC_00000475	1	1	18	7
Putative aminopeptidase FrvX (FrvX) (PDB:1VHE)	0	1	1	NA	COG1363	GC_00000090, GC_00000202, GC_00001986	1	1	18	7
UDP-N-acetyl-D-mannosaminuronic acid transferase, WecB/TagA/CpsF family (WecG)	0	1	1	NA	COG1922	GC_00000393	1	1	18	7
Pyruvate:ferredoxin oxidoreductase or related 2-oxoacid:ferredoxin oxidoreductase, alpha subunit (PorA) (PDB:5C4I)!!!Pyruvate:ferredoxin oxidoreductase or related 2-oxoacid:ferredoxin oxidoreductase, gamma subunit (PorG) (PDB:1B0P)	0	1	1	NA	COG0674!!!COG1014	GC_00001499	1	1	18	7
Protein chain release factor RF1 (PrfA) (PDB:1RQ0)	0	1	1	NA	COG0216	GC_00000341	1	1	18	7
Butyrate kinase (Buk) (PDB:1SAZ)	0	1	1	NA	COG3426	GC_00000853	1	1	18	7
Uncharacterized conserved protein RhaS, contains 28 RHS repeats (RhsA) (PDB:4IGL)	0	1	1	NA	COG3209	GC_00002117, GC_00002731	1	1	18	7
High-affinity nickel/cobalt permease (HoxN)	0	1	1	NA	COG3376	GC_00000801	1	1	18	7
Transcription termination/antitermination protein NusG (NusG) (PDB:3EWG) (PUBMED:19500594)	0	1	1	NA	COG0250	GC_00001533	1	1	18	7
Replication initiation and membrane attachment protein DnaB (DnaB2)	0	1	1	NA	COG3611	GC_00001951	1	1	18	7
Uncharacterized conserved protein involved in sex pheromone biosynthesis (CamS) (PDB:2QX2)	0	1	1	NA	COG4851	GC_00000562	1	1	18	7
Nitrate reductase alpha subunit (NarG) (PDB:1Q16)	0	1	1	NA	COG5013	GC_00000142	1	1	18	7
Glycosyltransferase involved in cell wall bisynthesis (WcaA) (PDB:5MLZ)	0	1	1	NA	COG0463	GC_00000455, GC_00001668, GC_00001956, GC_00003087	1	1	18	7
Adenylate kinase or related kinase (Adk) (PDB:1AK2)	0	1	1	NA	COG0563	GC_00001412, GC_00002057	1	1	18	7
4-diphosphocytidyl-2C-methyl-D-erythritol kinase (IspE) (PDB:1OJ4)	0	1	1	NA	COG1947	GC_00000503	1	1	18	7
GAF domain (GAF)	0	1	1	NA	COG2203	GC_00001181	1	1	18	7
16S rRNA C967 or C1407 C5-methylase, RsmB/RsmF family (RsmB) (PDB:2FRX)!!!Transcription antitermination protein NusB (NusB) (PDB:1EY1) (PUBMED:21652641)	0	1	1	NA	COG0144!!!COG0781	GC_00002061	1	1	18	7
Dihydroorotase or related cyclic amidohydrolase (AllB) (PDB:1J79)	0	1	1	NA	COG0044	GC_00000372, GC_00003456	1	1	18	7
Alanine dehydrogenase (includes sporulation protein SpoVN) (Ald) (PDB:2EEZ)	0	1	1	NA	COG0686	GC_00000223, GC_00000535	1	1	18	7
tRNA G46 N7-methylase TrmB (TrmB) (PDB:1YZH) (PUBMED:19373903;16600901)	0	1	1	NA	COG0220	GC_00001394	1	1	18	7
Thiamin-binding stress-response protein YqgV, UPF0045 family (YqgV) (PDB:1LXJ) (PUBMED:20471400)	0	1	1	NA	COG0011	GC_00000927, GC_00000966	1	1	18	7
RNA-binding protein YhbY (YhbY) (PDB:1JO0)	0	1	1	NA	COG1534	GC_00001073	1	1	18	7
FoF1-type ATP synthase, membrane subunit b or b' (AtpF) (PDB:1B9U)	0	1	1	NA	COG0711	GC_00001448	1	1	18	7
Ribosomal protein L30/L7E (RpmD) (PDB:1VS6)	0	1	1	NA	COG1841	GC_00000983	1	1	18	7
Thiamine kinase or a related kinase (CotS) (PDB:3DXQ)	0	1	1	NA	COG0510	GC_00000179	1	1	18	7
Glycerol-1-phosphate heptaprenyltransferase (PcrB) (PDB:1VIZ)	0	1	1	NA	COG1646	GC_00001560	1	1	18	7
Deoxyadenosine/deoxycytidine kinase (Dck) (PDB:1J90)	0	1	1	NA	COG1428	GC_00001603, GC_00001817	1	1	18	7
Fatty acid-binding protein DegV (function unknown) (DegV) (PDB:1MGP)	0	1	1	NA	COG1307	GC_00000402, GC_00001376	1	1	18	7
Serine/threonine protein kinase (SPS1) (PDB:6G4J)!!!PASTA domain, binds beta-lactams (PASTA)	0	1	1	NA	COG0515!!!COG2815	GC_00000161, GC_00002385	1	1	18	7
16S rRNA G527 N7-methylase RsmG (former glucose-inhibited division protein B) (RsmG) (PDB:1XDZ) (PUBMED:15375115;22031445)	0	1	1	NA	COG0357	GC_00001895	1	1	18	7
Uncharacterized conserved protein YutD, DUF1027 family (YutD) (PDB:2KL5)	0	1	1	NA	COG4470	GC_00001075	1	1	18	7
Phosphatidylglycerophosphate synthase (PgsA) (PDB:4MND)	0	1	1	NA	COG0558	GC_00000502	1	1	18	7
Uncharacterized membrane-anchored protein	0	1	1	NA	COG4858	GC_00001389	1	1	18	7
NAD(P)H-dependent FMN reductase (SsuE) (PDB:6DQI)	0	1	1	NA	COG0431	GC_00001413	1	1	18	7
NAD(P)-dependent dehydrogenase, short-chain alcohol dehydrogenase family (FabG) (PDB:6L1H)	0	1	1	NA	COG1028	GC_00000530, GC_00000583	1	1	18	7
UDP-N-acetyl-D-mannosaminuronate dehydrogenase (WecC) (PDB:3OJL)	0	1	1	NA	COG0677	GC_00000640	1	1	18	7
Inorganic pyrophosphatase/exopolyphosphatase (PPX1) (PDB:1I74)	0	1	1	NA	COG1227	GC_00000300	1	1	18	7
Phosphotransferase system, mannose/fructose-specific component IIA (ManX) (PDB:1PDO)	0	1	1	NA	COG2893	GC_00001698	1	1	18	7
Anthranilate phosphoribosyltransferase, glycosyltransferase domain (TrpD) (PDB:1KGZ)	0	1	1	NA	COG0547	GC_00001905	1	1	18	7
Cold shock protein, CspA family (CspC) (PDB:1C9O)	0	1	1	NA	COG1278	GC_00000972, GC_00000973	1	1	18	7
ABC-type molybdenum transport system, ATPase component ModF/photorepair protein PhrA (ModF) (PDB:2IHY)	0	1	1	NA	COG1119	GC_00000116	1	1	18	7
Tetratricopeptide (TPR) repeat (TPR) (PDB:3AS4)	0	1	1	NA	COG0457	GC_00000329	1	1	18	7
Multisubunit Na+/H+ antiporter, MnhG subunit (MnhG) (PDB:6CFW)	0	1	1	NA	COG1320	GC_00001138, GC_00001447	1	1	18	7
Glycerol uptake facilitator or related aquaporin (Major Intrinsic protein Family) (GlpF) (PDB:1FQY)	0	1	1	NA	COG0580	GC_00000988	1	1	18	7
NAD-dependent DNA ligase (Lig) (PDB:5TT5)	0	1	1	NA	COG0272	GC_00000390	1	1	18	7
Molybdenum cofactor biosynthesis enzyme MoaC (MoaC) (PDB:1EKR) (PUBMED:32239579)	0	1	1	NA	COG0315	GC_00001350	1	1	18	7
Phosphotransferase system, mannose/fructose/N-acetylgalactosamine-specific IIC component (ManY) (PDB:6K1H)	0	1	1	NA	COG3715	GC_00000011	1	1	18	7
Fe-S cluster assembly scaffold protein IscU, NifU family (IscU) (PDB:1Q48)	0	1	1	NA	COG0822	GC_00000539	1	1	18	7
Mannose-6-phosphate isomerase, class I (ManA) (PDB:1PMI)	0	1	1	NA	COG1482	GC_00000176	1	1	18	7
Predicted membrane channel-forming protein YqfA, hemolysin III family (YqfA) (PDB:3WXV)	0	1	1	NA	COG1272	GC_00001169	1	1	18	7
Alanine racemase (Alr) (PDB:1BD0)	0	1	1	NA	COG0787	GC_00000239, GC_00001517	1	1	18	7
ABC-type polysaccharide/teichoic acid/polyol phosphate export permease (TagG) (PDB:6JBH)	0	1	1	NA	COG1682	GC_00001051, GC_00001152	1	1	18	7
Membrane protein RarD, contains two EamA domains, drug/metabolite transporter family (RarD) (PUBMED:26335199)	0	1	1	NA	COG2962	GC_00001748	1	1	18	7
Uncharacterized conserved protein Veg, DUF1021 family (PDB:3FB9)	0	1	1	NA	COG4466	GC_00000962	1	1	18	7
ABC-type transport system involved in cytochrome bd biosynthesis, fused ATPase and permease components (CydC)	0	1	1	NA	COG4987	GC_00000451	1	1	18	7
tRNA U38,U39,U40 pseudouridine synthase TruA (TruA) (PDB:1DJ0)	0	1	1	NA	COG0101	GC_00000436	1	1	18	7
Ribosomal protein S1 (RpsA) (PDB:4NNH)	0	1	1	NA	COG0539	GC_00000342	1	1	18	7
ABC-type molybdate transport system, periplasmic Mo-binding protein ModA (ModA) (PDB:1AMF)	0	1	1	NA	COG0725	GC_00000704	1	1	18	7
Anaerobic ribonucleoside-triphosphate reductase (NrdD) (PDB:4COI)	0	1	1	NA	COG1328	GC_00000654	1	1	18	7
Protein translocase subunit YajC (YajC)	0	1	1	NA	COG1862	GC_00000473	1	1	18	7
Membrane-anchored protein YidD, putatitve component of membrane protein insertase Oxa1/YidC/SpoIIIJ (YidD)	0	1	1	NA	COG0759	GC_00000936	1	1	18	7
D-arabinose 1-dehydrogenase, Zn-dependent alcohol dehydrogenase family (AdhP) (PDB:5O8Q)	0	1	1	NA	COG1064	GC_00000850	1	1	18	7
Alpha-galactosidase/6-phospho-beta-glucosidase, family 4 of glycosyl hydrolase (CelF) (PDB:1OBB)	0	1	1	NA	COG1486	GC_00001752	1	1	18	7
Clumping factor A-related surface protein, MSCRAMM (microbial surface components recognizing adhesive matrix molecules) family, DEv-IgG fold (ClfA) (PDB:1N67) (PUBMED:12485987)	0	1	1	NA	COG4932	GC_00000080, GC_00000081, GC_00000891, GC_00002163, GC_00002412, GC_00002978, GC_00003187, GC_00003362	1	1	18	7
ABC-type dipeptide/oligopeptide/nickel transport system, ATPase component (DppF)	0	1	1	NA	COG1124	GC_00001355, GC_00001874	1	1	18	7
Phosphoribosylanthranilate isomerase (TrpF) (PDB:1DL3)	0	1	1	NA	COG0135	GC_00000788	1	1	18	7
Broad specificity phosphatase PhoE (PhoE) (PDB:1EBB)	0	1	1	NA	COG0406	GC_00001879	1	1	18	7
2',3'- and 3',5'-cNMP phosphodiesterase YmdB, calcineurin family (YmdB) (PDB:2CV9) (PUBMED:24163345)	0	1	1	NA	COG1692	GC_00001672	1	1	18	7
tRNA A37 threonylcarbamoyltransferase TsaD (TsaD) (PDB:3ENO) (PUBMED:23072323;21285948;32385138)	0	1	1	NA	COG0533	GC_00000692	1	1	18	7
Phosphotransferase system, galactitol-specific IIB component (SgaB) (PDB:5GQS)	0	1	1	NA	COG3414	GC_00001012, GC_00001244	1	1	18	7
Deoxyribose-phosphate aldolase (DeoC) (PDB:1J2W)	0	1	1	NA	COG0274	GC_00000669	1	1	18	7
DNA-binding transcriptional regulator, GntR family (MngR) (PDB:2WV0)	0	1	1	NA	COG2188	GC_00001048, GC_00001344, GC_00001742, GC_00002153, GC_00002897	1	1	18	7
UDP-glucose 4-epimerase (GalE) (PDB:1A9Y)	0	1	1	NA	COG1087	GC_00000842	1	1	18	7
Glutamate synthase domain 2 (GltB2) (PDB:1EA0)	0	1	1	NA	COG0069	GC_00000825	1	1	18	7
Preprotein translocase subunit SecE (SecE) (PDB:5MG3) (PUBMED:29684280)	0	1	1	NA	COG0690	GC_00001018	1	1	18	7
ATP-dependent Zn proteases (HflB) (PDB:1LV7)	0	1	1	NA	COG0465	GC_00000352	1	1	18	7
YycI protein, regulator of the WalKR two-component signal transduction system (YycI) (PDB:2O3O)	0	1	1	NA	COG4853	GC_00001494	1	1	18	7
Exoribonuclease R (VacB) (PDB:6H25)	0	1	1	NA	COG0557	GC_00000814	1	1	18	7
ssRNA-specific RNase YbeY, 16S rRNA maturation enzyme (YbeY) (PDB:1XM5) (PUBMED:17407324;23543739)	0	1	1	NA	COG0319	GC_00000963	1	1	18	7
Uncharacterized conserved protein YneF, UPF0154 family (YneF)	0	1	1	NA	COG3763	GC_00000932	1	1	18	7
Urease accessory protein UreF (UreF) (PDB:3SF5)	0	1	1	NA	COG0830	GC_00001838	1	1	18	7
Glycosyltransferase involved in cell wall bisynthesis (WcaA) (PDB:5MLZ)!!!CDP-glycerol glycerophosphotransferase, TagB/SpsB family (TagB)	0	1	1	NA	COG0463!!!COG1887	GC_00000032	1	1	18	7
Aspartate 1-decarboxylase (PanD) (PDB:1AW8)	0	1	1	NA	COG0853	GC_00001391	1	1	18	7
NADH dehydrogenase, FAD-containing subunit (Ndh) (PDB:5NA4)!!!Uncharacterized membrane protein YphA, DoxX/SURF4 family (DoxX)	0	1	1	NA	COG1252!!!COG2259	GC_00001520	1	1	18	7
Lipoate-protein ligase A (LplA) (PDB:4TVW)	0	1	1	NA	COG0095	GC_00001327, GC_00001628, GC_00001856	1	1	18	7
Peptide deformylase (Def) (PDB:1BS4)	0	1	1	NA	COG0242	GC_00000268, GC_00001580	1	1	18	7
Membrane-bound acyltransferase YfiQ, involved in biofilm formation (YfiQ)	0	1	1	NA	COG3936	GC_00000656	1	1	18	7
Disulfide oxidoreductase YuzD (YuzD) (PDB:1XG8)	0	1	1	NA	COG4837	GC_00001768	1	1	18	7
DNA mismatch repair ATPase MutS (MutS) (PDB:1E3M)	0	1	1	NA	COG0249	GC_00000247, GC_00001969	1	1	18	7
Pyridoxal reductase PdxI or related oxidoreductase, aldo/keto reductase family (PdxI) (PDB:1LQA) (PUBMED:32253339)	0	1	1	NA	COG0667	GC_00001577	1	1	18	7
4-amino-2-methyl-5-hydroxymethylpyrimidine (HMP) synthase ThiC (ThiC) (PDB:3EPN) (PUBMED:15326535)	0	1	1	NA	COG0422	GC_00002077	1	1	18	7
Uncharacterized Fe-S cluster protein YjdI (YjdI)	0	1	1	NA	COG3592	GC_00001850	1	1	18	7
Formate/nitrite transporter FocA, FNT family (FocA) (PDB:3KCU)	0	1	1	NA	COG2116	GC_00000674, GC_00000749, GC_00003264	1	1	18	7
Uncharacterized membrane protein YpjA (YpjA)	0	1	1	NA	COG4347	GC_00001594	1	1	18	7
Ribosomal protein L34 (RpmH) (PDB:6SPB)	0	1	1	NA	COG0230	GC_00000949	1	1	18	7
Alanyl-tRNA synthetase (AlaS) (PDB:2ZZE)	0	1	1	NA	COG0013	GC_00000777, GC_00002919	1	1	18	7
Lipoprotein signal peptidase (LspA) (PDB:5DIR)	0	1	1	NA	COG0597	GC_00001276	1	1	18	7
ECF-type thiazole transporter, membrane (S) component ThiW (ThiW)	0	1	1	NA	COG4732	GC_00001393	1	1	18	7
Alkyl hydroperoxide reductase subunit AhpC (peroxiredoxin) (AhpC) (PDB:2RII)	0	1	1	NA	COG0450	GC_00000288	1	1	18	7
Aminopyrimidine aminohydrolase TenA (thiamine salvage pathway) (TenA) (PDB:2QCX) (PUBMED:17618314)	0	1	1	NA	COG0819	GC_00001592, GC_00001889	1	1	18	7
Spermidine/putrescine-binding periplasmic protein (PotD) (PDB:1POT)	0	1	1	NA	COG0687	GC_00001481	1	1	18	7
Predicted DNA-binding transcriptional regulator YerC, contains ArsR-like HTH domain (YerC) (PDB:3KOR)	0	1	1	NA	COG4496	GC_00001005	1	1	18	7
Uncharacterized inner membrane protein YnfA, drug/metabolite transporter superfamily (YnfA) (PUBMED:25560019)	0	1	1	NA	COG1742	GC_00001505	1	1	18	7
Divalent metal cation (Fe/Co/Zn/Cd) efflux pump (FieF) (PDB:2QFI)	0	1	1	NA	COG0053	GC_00002033	1	1	18	7
K+-sensing histidine kinase KdpD (KdpD) (PDB:2KSF)	0	1	1	NA	COG2205	GC_00000836	1	1	18	7
Multisubunit Na+/H+ antiporter, MnhB subunit (MnhB)	0	1	1	NA	COG2111	GC_00000492, GC_00001032	1	1	18	7
Chitinase (Chi1) (PDB:4AXN)!!!Chitodextrinase (PDB:1WVU)	0	1	1	NA	COG3469!!!COG3979	GC_00000911	1	1	18	7
Predicted esterase of the alpha/beta hydrolase fold (YdeN) (PDB:1UXO) (PUBMED:15159570)	0	1	1	NA	COG3545	GC_00001605	1	1	18	7
Ribosomal protein L7/L12 (RplL) (PDB:1CTF)	0	1	1	NA	COG0222	GC_00001216	1	1	18	7
Ribosomal protein S20 (RpsT) (PDB:4V4H)	0	1	1	NA	COG0268	GC_00000496	1	1	18	7
Alpha-acetolactate decarboxylase (AlsD) (PDB:1XV2)	0	1	1	NA	COG3527	GC_00001011, GC_00001783	1	1	18	7
Formate hydrogenlyase subunit 3/Multisubunit Na+/H+ antiporter, MnhD subunit (HyfB) (PDB:6CFW)	0	1	1	NA	COG0651	GC_00000584, GC_00001985	1	1	18	7
Flagellum-specific peptidoglycan hydrolase FlgJ (FlgJ) (PDB:2ZYC)!!!Surface antigen (PDB:1QWY)	0	1	1	NA	COG1705!!!COG3942	GC_00000439, GC_00002877, GC_00003003	1	1	18	7
DNA-dependent RNA polymerase auxiliary subunit epsilon (RpoEps) (PUBMED:25092033)	0	1	1	NA	COG5503	GC_00000931	1	1	18	7
Preprotein translocase subunit SecA (ATPase, RNA helicase) (SecA) (PDB:2FSF)	0	1	1	NA	COG0653	GC_00000115, GC_00001439	1	1	18	7
Cytochrome bd-type quinol oxidase, subunit 2 (AppB) (PDB:6RKO)	0	1	1	NA	COG1294	GC_00000747	1	1	18	7
Phosphoribosylaminoimidazole (AIR) synthetase (PurM) (PDB:1CLI)	0	1	1	NA	COG0150	GC_00002002	1	1	18	7
ABC-type glutathione transport system ATPase component, contains duplicated ATPase domain (GsiA)	0	1	1	NA	COG1123	GC_00001489, GC_00001792	1	1	18	7
ATP-dependent helicase/DNAse subunit B (AddB) (PDB:3U44)	0	1	1	NA	COG3857	GC_00002005	1	1	18	7
Muramoyltetrapeptide carboxypeptidase LdcA (peptidoglycan recycling) (LdcA) (PDB:3TLZ)	0	1	1	NA	COG1619	GC_00001875	1	1	18	7
Ribose 5-phosphate isomerase (RpiA) (PDB:1KS2)	0	1	1	NA	COG0120	GC_00000059	1	1	18	7
Glycerol kinase (GlpK) (PDB:2ZF5)	0	1	1	NA	COG0554	GC_00000694	1	1	18	7
Heme/copper-type cytochrome/quinol oxidase, subunit 2 (CyoA) (PDB:1CYW)	0	1	1	NA	COG1622	GC_00001325	1	1	18	7
dsDNA-specific endonuclease/ATPase MutS2 (MutS2)	0	1	1	NA	COG1193	GC_00000230	1	1	18	7
Molybdopterin-guanine dinucleotide biosynthesis protein A (MobA) (PDB:1E5K) (PUBMED:32239579)	0	1	1	NA	COG0746	GC_00001820	1	1	18	7
16S rRNA U1498 N3-methylase RsmE (RsmE) (PDB:1NXZ)	0	1	1	NA	COG1385	GC_00001410	1	1	18	7
Transposase	0	1	1	NA	COG3547	GC_00000004, GC_00000007, GC_00002284, GC_00002314, GC_00003033, GC_00003311, GC_00003480	1	1	18	7
CDP-diglyceride synthetase (CdsA) (PDB:4Q2E)	0	1	1	NA	COG0575	GC_00001238	1	1	18	7
5-oxoprolinase subunit C/Allophanate hydrolase subunit 2 (PxpC) (PDB:3MML) (PUBMED:28830929)	0	1	1	NA	COG1984	GC_00000036, GC_00001678	1	1	18	7
Multisubunit Na+/H+ antiporter, MnhC subunit (MnhC) (PDB:6CFW)	0	1	1	NA	COG1006	GC_00001047, GC_00001115	1	1	18	7
6-phosphogluconolactonase/Glucosamine-6-phosphate isomerase/deaminase (NagB) (PDB:2RI0) (PUBMED:24163345)	0	1	1	NA	COG0363	GC_00001288, GC_00001419	1	1	18	7
Predicted Zn-dependent metalloprotease, SprT family (SprT)	0	1	1	NA	COG3091	GC_00001702	1	1	18	7
Uncharacterized conserved protein YpiB, UPF0302 family (YpiB)	0	1	1	NA	COG5582	GC_00001955	1	1	18	7
Hemolysin-related protein, contains CBS domains, UPF0053 family (TlyC) (PDB:2NQW)	0	1	1	NA	COG1253	GC_00001199	1	1	18	7
50S ribosomal subunit-associated GTPase HflX (HflX) (PDB:2QTF) (PUBMED:22905870)	0	1	1	NA	COG2262	GC_00000833	1	1	18	7
Ribosomal protein L5 (RplE) (PDB:1VS6)	0	1	1	NA	COG0094	GC_00001100	1	1	18	7
TPP-dependent pyruvate or acetoin dehydrogenase subunit alpha (AcoA) (PDB:1DTW)	0	1	1	NA	COG1071	GC_00000920, GC_00001229	1	1	18	7
Pyruvate/2-oxoglutarate/acetoin dehydrogenase complex, dehydrogenase (E1) component, beta subunit (AcoB) (PDB:2OZL)	0	1	1	NA	COG0022	GC_00001189, GC_00001540, GC_00003256	1	1	18	7
Formamidopyrimidine-DNA glycosylase (Nei) (PDB:1EE8)	0	1	1	NA	COG0266	GC_00001608	1	1	18	7
Exonuclease VII small subunit (XseB) (PDB:1VP7)	0	1	1	NA	COG1722	GC_00001134	1	1	18	7
Replication-associated recombination protein RarA (DNA-dependent ATPase) (RarA) (PDB:3PVS)	0	1	1	NA	COG2256	GC_00000382	1	1	18	7
Short-chain dehydrogenase (YqjQ)	0	1	1	NA	COG0300	GC_00001708	1	1	18	7
Phosphotransferase system, mannose/fructose/N-acetylgalactosamine-specific IID component (ManZ) (PDB:6K1H)	0	1	1	NA	COG3716	GC_00000016	1	1	18	7
Phosphoribosylformimino-5-aminoimidazole carboxamide ribonucleotide (ProFAR) isomerase (HisA) (PDB:4U28)	0	1	1	NA	COG0106	GC_00001854	1	1	18	7
Riboflavin transporter FmnP (FmnP) (PDB:3P5N)	0	1	1	NA	COG3601	GC_00000510	1	1	18	7
Catalase (KatE) (PDB:6RJR)	0	1	1	NA	COG0753	GC_00000094, GC_00000491	1	1	18	7
IMP dehydrogenase/GMP reductase (GuaB) (PDB:1B3O)	0	1	1	NA	COG0516	GC_00001432	1	1	18	7
Recombinational DNA repair protein RecO (RecF pathway) (RecO) (PDB:1U5K)	0	1	1	NA	COG1381	GC_00001790	1	1	18	7
Glutamate-1-semialdehyde aminotransferase (HemL) (PDB:2CFB)	0	1	1	NA	COG0001	GC_00000201, GC_00000695, GC_00003263	1	1	18	7
Thymidine phosphorylase (DeoA) (PDB:1AZY)	0	1	1	NA	COG0213	GC_00000772	1	1	18	7
Ribosomal protein S15P/S13E (RpsO) (PDB:4V4H)	0	1	1	NA	COG0184	GC_00001013	1	1	18	7
Ribosome-associated protein YbcJ, S4-like RNA-binding protein (YbcJ) (PDB:1P9K)	0	1	1	NA	COG2501	GC_00001148	1	1	18	7
Phenylalanyl-tRNA synthetase alpha subunit (PheS) (PDB:3L4G)	0	1	1	NA	COG0016	GC_00000102	1	1	18	7
RNA 2',3'-cyclic phosphodiesterase (2'-5' RNA ligase) (ThpR) (PDB:1IUH) (PUBMED:25239919)	0	1	1	NA	COG1514	GC_00001725	1	1	18	7
Chaperedoxin CnoX, contains thioredoxin-like and TPR-like domains, YbbN/TrxSC family (CnoX) (PDB:3QDN) (PUBMED:21498507;29754824)	0	1	1	NA	COG3118	GC_00000899, GC_00000996, GC_00001421, GC_00001722	1	1	18	7
Galactokinase (GalK) (PDB:1PIE)	0	1	1	NA	COG0153	GC_00001691	1	1	18	7
Ribosomal protein L14 (RplN) (PDB:4V4H)	0	1	1	NA	COG0093	GC_00000913	1	1	18	7
Deoxyxylulose-5-phosphate synthase (Dxs) (PDB:2O1S)	0	1	1	NA	COG1154	GC_00001909	1	1	18	7
Glycyl-tRNA synthetase, class II (GRS1) (PDB:2PME)	0	1	1	NA	COG0423	GC_00000208	1	1	18	7
Thymidylate kinase (Tmk) (PDB:3LV8)	0	1	1	NA	COG0125	GC_00001433	1	1	18	7
Ribosomal protein L9 (RplI) (PDB:1VS6) (PUBMED:27112601)	0	1	1	NA	COG0359	GC_00001095	1	1	18	7
Metal-dependent hydrolase, endonuclease/exonuclease/phosphatase family (ElsH) (PUBMED:15178340)	0	1	1	NA	COG3568	GC_00000292, GC_00002902	1	1	18	7
Uncharacterized membrane protein YjjB, DUF3815 family (YjjB)	0	1	1	NA	COG3610	GC_00001173, GC_00001188	1	1	18	7
Transcription antitermination protein NusB (NusB) (PDB:1EY1) (PUBMED:21652641)	0	1	1	NA	COG0781	GC_00001096	1	1	18	7
Phosphate starvation-inducible protein PhoH, predicted ATPase (PhoH) (PDB:3B85) (PUBMED:8444794;12762842)	0	1	1	NA	COG1702	GC_00001509	1	1	18	7
Endonuclease I (EndA) (PDB:1OUO)!!!Predicted extracellular nuclease	0	1	1	NA	COG2356!!!COG2374	GC_00000457	1	1	18	7
Cystathionine beta-lyase/cystathionine gamma-synthase (MetC) (PDB:1CL1)	0	1	1	NA	COG0626	GC_00000459, GC_00001614, GC_00002027	1	1	18	7
Prephenate dehydrogenase (TyrA) (PDB:2F1K)	0	1	1	NA	COG0287	GC_00000827	1	1	18	7
NAD kinase (NadK) (PDB:1SUW)	0	1	1	NA	COG0061	GC_00001044	1	1	18	7
Triosephosphate isomerase (TpiA) (PDB:1HG3)	0	1	1	NA	COG0149	GC_00001707	1	1	18	7
Putative effector of murein hydrolase (LrgB)	0	1	1	NA	COG1346	GC_00001133, GC_00001757	1	1	18	7
tRNA(Leu) C34 or U34 (ribose-2'-O)-methylase TrmL, contains SPOUT domain (TrmL) (PDB:4JAK)	0	1	1	NA	COG0219	GC_00001249	1	1	18	7
ABC-type transport system involved in cytochrome bd biosynthesis, ATPase and permease components (CydD)	0	1	1	NA	COG4988	GC_00000787	1	1	18	7
Sugar isomerase-related protein YecE, UPF0759/DUF72 family (YecE) (PDB:1VPQ)	0	1	1	NA	COG1801	GC_00001322	1	1	18	7
Alkyl hydroperoxide reductase subunit AhpF (AhpF) (PDB:4YKG)	0	1	1	NA	COG3634	GC_00000121	1	1	18	7
Nucleoid-associated protein YlxR, Predicted RNA-binding, DUF448 family (YlxR) (PDB:1G2R) (PUBMED:11679764;31118925)	0	1	1	NA	COG2740	GC_00001109	1	1	18	7
Predicted Na+-dependent transporter YfeH (YfeH) (PDB:4N7X) (PUBMED:21175741)	0	1	1	NA	COG0385	GC_00000785	1	1	18	7
Tellurite resistance membrane protein TerC (TerC)	0	1	1	NA	COG0861	GC_00001230	1	1	18	7
Ribosomal protein S3 (RpsC) (PDB:1VS6)	0	1	1	NA	COG0092	GC_00000471	1	1	18	7
D-arabinose 5-phosphate isomerase GutQ (GutQ) (PDB:5UQI)	0	1	1	NA	COG0794	GC_00002035	1	1	18	7
3,4-dihydroxy-2-butanone 4-phosphate synthase (RibB) (PDB:1G57)!!!GTP cyclohydrolase II (RibA) (PDB:2BZ0)	0	1	1	NA	COG0108!!!COG0807	GC_00000769	1	1	18	7
tRNA/tmRNA/rRNA uracil-C5-methylase, TrmA/RlmC/RlmD family (TrmA) (PDB:1UWV)	0	1	1	NA	COG2265	GC_00000058, GC_00003163	1	1	18	7
Cytochrome P450 (CypX) (PDB:3A4Z)	0	1	1	NA	COG2124	GC_00000854, GC_00002161, GC_00003389	1	1	18	7
Ribosomal 30S subunit maturation factor RimM, required for 16S rRNA processing (RimM) (PDB:2QGG)	0	1	1	NA	COG0806	GC_00001492	1	1	18	7
23S rRNA G2069 N7-methylase RlmK or C1962 C5-methylase RlmI (RlmK) (PDB:2B78)	0	1	1	NA	COG1092	GC_00001944	1	1	18	7
Orotidine-5'-phosphate decarboxylase (PyrF) (PDB:1DBT)	0	1	1	NA	COG0284	GC_00000594	1	1	18	7
Purine-nucleoside phosphorylase (DeoD) (PDB:1A69)	0	1	1	NA	COG0813	GC_00001476	1	1	18	7
Signal peptidase I (LepB) (PDB:1B12) (PUBMED:1925027)	0	1	1	NA	COG0681	GC_00001243, GC_00001571, GC_00001785	1	1	18	7
Predicted membrane flippase AglD2/YbhN, UPF0104 family (AglD2) (PUBMED:25583072)!!!Lysylphosphatidylglycerol synthetase MprF, lysyl-tRNA-binding C-terminal domain (MprF2) (PDB:5VRV) (PUBMED:14702396;30563904)	0	1	1	NA	COG0392!!!COG2898	GC_00000759	1	1	18	7
Transcriptional regulator, contains XRE-family HTH domain (HipB) (PDB:1ADR)!!!Zn-dependent peptidase ImmA, M78 family (ImmA) (PDB:3DTE)	0	1	1	NA	COG1396!!!COG2856	GC_00000779	1	1	18	7
tRNA(Ile)-lysidine synthase TilS/MesJ (TilS) (PDB:1NI5) (PUBMED:21435031)	0	1	1	NA	COG0037	GC_00001890	1	1	18	7
Uncharacterized membrane protein YagU, involved in acid resistance, DUF1440 family (YagU)	0	1	1	NA	COG3477	GC_00001120	1	1	18	7
Mg2+ and Co2+ transporter CorB, contains DUF21, CBS pair, and CorC-HlyC domains (CorB) (PUBMED:1779764)	0	1	1	NA	COG4536	GC_00000665	1	1	18	7
Uncharacterized conserved protein YqgQ, DUF910 family (YqgQ) (PDB:2NN4)	0	1	1	NA	COG4483	GC_00001130	1	1	18	7
Indole-3-glycerol phosphate synthase (TrpC) (PDB:6BMA)	0	1	1	NA	COG0134	GC_00000856	1	1	18	7
Putative cysteine ligase BshC/YllA (bacillithiol biosynthesis) (BshC) (PDB:4WBD) (PUBMED:20308541;25496067)	0	1	1	NA	COG4365	GC_00000140	1	1	18	7
1-deoxy-D-xylulose 5-phosphate reductoisomerase (Dxr) (PDB:1JVS)	0	1	1	NA	COG0743	GC_00000648	1	1	18	7
Uncharacterized conserved protein, contains Zn-finger domain of CHY type	0	1	1	NA	COG4357	GC_00001305	1	1	18	7
Ribosomal protein L11 methylase PrmA (PrmA) (PDB:3GRZ)	0	1	1	NA	COG2264	GC_00001456	1	1	18	7
Methionine aminopeptidase (Map) (PDB:3J2I)	0	1	1	NA	COG0024	GC_00000924	1	1	18	7
Enterochelin esterase or related enzyme (Fes) (PDB:2B20)	0	1	1	NA	COG2382	GC_00001114	1	1	18	7
DNA-binding transcriptional regulator, Lrp family (Lrp) (PDB:1I1G)	0	1	1	NA	COG1522	GC_00001064	1	1	18	7
Membrane-associated protease RseP, regulator of RpoE activity (RseP)	0	1	1	NA	COG0750	GC_00001521	1	1	18	7
Preprotein translocase subunit SecY (SecY) (PDB:1RH5)	0	1	1	NA	COG0201	GC_00000312, GC_00001339	1	1	18	7
ssDNA-specific exonuclease RecJ, DHH superfamily, may be involved in archaeal DNA replication intiation (RecJ) (PDB:1IR6)!!!ssDNA-specific exonuclease RecJ (RecJ)	0	1	1	NA	COG0608!!!COG4199	GC_00000381	1	1	18	7
Archaeal fructose-1,6-bisphosphatase or related enzyme, inositol monophosphatase family (SuhB) (PDB:1AWB)	0	1	1	NA	COG0483	GC_00001431, GC_00001843	1	1	18	7
DNA-binding transcriptional regulator, LysR family (LysR) (PDB:2FYI)	0	1	1	NA	COG0583	GC_00000335, GC_00000546, GC_00000737, GC_00001612, GC_00003236	1	1	18	7
Molybdopterin Mo-transferase (molybdopterin biosynthesis) (MoeA) (PDB:2NQU) (PUBMED:18801996;32239579)	0	1	1	NA	COG0303	GC_00001918	1	1	18	7
Uncharacterized conserved protein, DUF697 family	0	1	1	NA	COG3597	GC_00000493	1	1	18	7
Mg/Co/Ni transporter MgtE (contains CBS domain) (MgtE) (PDB:2YVX)	0	1	1	NA	COG2239	GC_00000663	1	1	18	7
Threonine dehydrogenase or related Zn-dependent dehydrogenase (Tdh) (PDB:4A2C)	0	1	1	NA	COG1063	GC_00000549	1	1	18	7
Ornithine carbamoyltransferase (ArgF) (PDB:1A1S)	0	1	1	NA	COG0078	GC_00001282, GC_00001283	1	1	18	7
Dipeptide/tripeptide permease (PTR2) (PDB:2XUT)	0	1	1	NA	COG3104	GC_00000703, GC_00001733, GC_00003266	1	1	18	7
Cysteine desulfurase/Cysteine sulfinate desulfinase IscS or related enzyme, NifS family (NifS) (PDB:4IXO) (PUBMED:22773787;25825430)	0	1	1	NA	COG1104	GC_00000392, GC_00000582	1	1	18	7
Periplasmic serine protease, S1-C subfamily, contain C-terminal PDZ domain (DegQ) (PDB:2HGA) (PUBMED:29686141)	0	1	1	NA	COG0265	GC_00000464, GC_00000793, GC_00003271	1	1	18	7
Fe-S cluster assembly ATPase SufC (SufC) (PDB:2D3W)	0	1	1	NA	COG0396	GC_00000520	1	1	18	7
Biotin carboxyl carrier protein (AccB) (PDB:1A6X)	0	1	1	NA	COG0511	GC_00000065, GC_00000751	1	1	18	7
Proline dehydrogenase (PutA) (PDB:5KF6)	0	1	1	NA	COG0506	GC_00000415	1	1	18	7
Poly-D-alanine transfer protein DltD, involved in esterification of teichoic acids (DltD) (PDB:3BMA)	0	1	1	NA	COG3966	GC_00000139	1	1	18	7
O-acetylhomoserine/O-acetylserine sulfhydrylase, pyridoxal phosphate-dependent (MET17) (PDB:2CTZ)	0	1	1	NA	COG2873	GC_00000184	1	1	18	7
3-keto-L-gulonate-6-phosphate decarboxylase (UlaD) (PDB:3F4W)	0	1	1	NA	COG0269	GC_00000013, GC_00001568	1	1	18	7
Sensor histidine kinase WalK (WalK) (PDB:4I5S)	0	1	1	NA	COG5002	GC_00000317, GC_00000334, GC_00001633, GC_00001755	1	1	18	7
Ferredoxin (Fer) (PDB:1IQZ)	0	1	1	NA	COG1141	GC_00000967, GC_00000968	1	1	18	7
Methionine synthase II (cobalamin-independent) (MetE) (PDB:1T7L)	0	1	1	NA	COG0620	GC_00000259	1	1	18	7
ABC-type thiamine/hydroxymethylpyrimidine transport system, permease component (YkoE) (PDB:5EDL)	0	1	1	NA	COG4721	GC_00000280	1	1	18	7
Peptide methionine sulfoxide reductase MsrB (MsrB) (PDB:1L1D)	0	1	1	NA	COG0229	GC_00001001	1	1	18	7
2-keto-3-deoxy-L-rhamnonate aldolase RhmA (HpcH) (PDB:1DXE)	0	1	1	NA	COG3836	GC_00000790	1	1	18	7
Dihydrolipoamide dehydrogenase (E3) component of pyruvate/2-oxoglutarate dehydrogenase complex or glutathione oxidoreductase (Lpd) (PDB:6QKG)	0	1	1	NA	COG1249	GC_00000521, GC_00000821, GC_00001797, GC_00002078	1	1	18	7
Biotin-(acetyl-CoA carboxylase) ligase (BirA2) (PDB:1BIA) (PUBMED:32188788)!!!Biotin operon repressor (BirA) (PDB:1BIA)	0	1	1	NA	COG0340!!!COG1654	GC_00000649	1	1	18	7
Imidazolonepropionase or related amidohydrolase (HutI) (PDB:3OOQ)	0	1	1	NA	COG1228	GC_00001880	1	1	18	7
Phosphotransacetylase (includes Pta, EutD and phosphobutyryltransferase) (Pta) (PDB:1QZT) (PUBMED:28754323)	0	1	1	NA	COG0280	GC_00001591, GC_00001892	1	1	18	7
Fructoselysine-6-P-deglycase FrlB or related protein, duplicated sugar isomerase (SIS) domain (AgaS) (PDB:3C3J) (PUBMED:16153181)	0	1	1	NA	COG2222	GC_00000722	1	1	18	7
Ribosomal protein L7Ae or related RNA K-turn-binding protein (Rpl7Ae) (PDB:4LCK)	0	1	1	NA	COG1358	GC_00001135, GC_00001569	1	1	18	7
Predicted phosphodiesterase, calcineurin family (YfcE) (PDB:1SU1) (PUBMED:17586769)	0	1	1	NA	COG0622	GC_00001629	1	1	18	7
Uncharacterized conserved protein YabN, contains tetrapyrrole methylase and MazG-like pyrophosphatase domain (YabN)	0	1	1	NA	COG3956	GC_00000021	1	1	18	7
Epoxyqueuosine reductase QueH (tRNA modification) (QueH) (PUBMED:28128549)	0	1	1	NA	COG1636	GC_00001632	1	1	18	7
Pseudouridine synthase RluA, 23S rRNA- or tRNA-specific (RluA) (PDB:2I82)	0	1	1	NA	COG0564	GC_00000730, GC_00000742, GC_00001936	1	1	18	7
Excinuclease UvrABC ATPase subunit (UvrA) (PDB:2R6F)	0	1	1	NA	COG0178	GC_00000079, GC_00000336	1	1	18	7
Uncharacterized Tic20-related protein, DUF4870 domain (Tic20a) (PUBMED:9817756;20100520)	0	1	1	NA	COG3296	GC_00001065	1	1	18	7
Adenine-specific DNA glycosylase, acts on AG and A-oxoG pairs (MutY) (PDB:1KG2)	0	1	1	NA	COG1194	GC_00001795	1	1	18	7
Uncharacterized membrane protein AbrB, regulator of aidB expression (AbrB)	0	1	1	NA	COG3180	GC_00000735	1	1	18	7
Ribosomal protein S7 (RpsG) (PDB:4V4H)	0	1	1	NA	COG0049	GC_00001054	1	1	18	7
Predicted N-acyltransferase, GNAT family (ElaA) (PDB:1XEB)	0	1	1	NA	COG2153	GC_00001919	1	1	18	7
Heme/copper-type cytochrome/quinol oxidase, subunit 3 (CyoC) (PDB:1QLE)	0	1	1	NA	COG1845	GC_00000982	1	1	18	7
tRNA A37 threonylcarbamoyladenosine biosynthesis protein TsaE (TsaE) (PDB:1FL9)	0	1	1	NA	COG0802	GC_00000489	1	1	18	7
Nucleotidyltransferase/DNA polymerase DinP involved in DNA repair (DinP) (PDB:4R8U) (PUBMED:16544291)	0	1	1	NA	COG0389	GC_00000337, GC_00001718	1	1	18	7
GTP-binding protein EngB required for normal cell division (EngB) (PDB:5UCV)	0	1	1	NA	COG0218	GC_00000483	1	1	18	7
Urease alpha subunit (UreC) (PDB:5A6T)	0	1	1	NA	COG0804	GC_00000802	1	1	18	7
FoF1-type ATP synthase, delta subunit (AtpH) (PDB:1ABV)	0	1	1	NA	COG0712	GC_00001532	1	1	18	7
Protein chain release factor PrfB (PrfB) (PDB:1GQE)	0	1	1	NA	COG1186	GC_00000146	1	1	18	7
Uncharacterized beta-barrel protein YwiB, DUF1934 family (YwiB) (PDB:1R0U)	0	1	1	NA	COG4506	GC_00001449	1	1	18	7
NADPH:quinone reductase or related Zn-dependent oxidoreductase (Qor) (PDB:2VCY)	0	1	1	NA	COG0604	GC_00000604, GC_00000729, GC_00003348, GC_00003472	1	1	18	7
DNA-binding transcriptional regulator, MurR/RpiR family, contains HTH and SIS domains (RpiR) (PDB:2O3F)	0	1	1	NA	COG1737	GC_00000774, GC_00001071, GC_00001805	1	1	18	7
Succinyl-CoA synthetase, alpha subunit (SucD) (PDB:1CQI)	0	1	1	NA	COG0074	GC_00000343, GC_00003290, GC_00003341	1	1	18	7
Transcriptional regulator, contains XRE-family HTH domain (HipB) (PDB:1ADR)	0	1	1	NA	COG1396	GC_00000460, GC_00002247, GC_00002417, GC_00002475, GC_00002679, GC_00002684, GC_00002720, GC_00002927, GC_00002943, GC_00003148, GC_00003212, GC_00003305	1	1	18	7
ATP-dependent Clp protease, ATP-binding subunit ClpA (ClpA) (PDB:1KSF)	0	1	1	NA	COG0542	GC_00000547, GC_00000552, GC_00002825, GC_00003257	1	1	18	7
Cytochrome c biogenesis protein CcdC (CcdC)	0	1	1	NA	COG4846	GC_00001335	1	1	18	7
Uncharacterized membrane-anchored protein YitT, contains DUF161 and DUF2179 domains (YitT) (PDB:3HLU)	0	1	1	NA	COG1284	GC_00001392, GC_00001930	1	1	18	7
Formate dehydrogenase assembly factor FdhD, a sulfurtransferase (FdhD) (PDB:2PW9)	0	1	1	NA	COG1526	GC_00000685	1	1	18	7
CubicO group peptidase, beta-lactamase class C family (AmpC) (PDB:1BLS)	0	1	1	NA	COG1680	GC_00001497	1	1	18	7
Arsenate reductase or related protein, glutaredoxin family (ArsC) (PDB:1I9D)	0	1	1	NA	COG1393	GC_00000986, GC_00001131	1	1	18	7
UDP-N-acetylmuramate-alanine ligase MurC and related ligases, MurC/Mpl family (MurC)	0	1	1	NA	COG0773	GC_00001685	1	1	18	7
NADPH-dependent curcumin reductase CurA (CurA) (PDB:1V3T) (PUBMED:21467222)	0	1	1	NA	COG2130	GC_00002000	1	1	18	7
Isocitrate dehydrogenase (Icd) (PDB:1IDD)	0	1	1	NA	COG0538	GC_00000267	1	1	18	7
ATPase/GTPase, AAA15 family	0	1	1	NA	COG1106	GC_00000037, GC_00003308	1	1	18	7
Twin-arginine protein secretion pathway components TatA and TatB (TatA) (PDB:2L16)	0	1	1	NA	COG1826	GC_00001567	1	1	18	7
Uncharacterized conserved protein YfkK, UPF0435 family (YfkK)	0	1	1	NA	COG4840	GC_00001145	1	1	18	7
Ribosomal protein S4 or related protein (RpsD) (PDB:4V4H)	0	1	1	NA	COG0522	GC_00001301	1	1	18	7
Siderophore synthetase component IucA/IucC/SbnC (IucA) (PDB:2W02) (PUBMED:19775248)	0	1	1	NA	COG4264	GC_00000096, GC_00000816, GC_00000831, GC_00000890, GC_00002018	1	1	18	7
Uncharacterized conserved protein YkvS, DUF2187 family (YkvS)	0	1	1	NA	COG4873	GC_00000919	1	1	18	7
Predicted sugar epimerase, cupin superfamily (CFF1) (PDB:1XE7) (PUBMED:15608122)	0	1	1	NA	COG3542	GC_00001226	1	1	18	7
Tagatose-1,6-bisphosphate/sulfofructosephosphate aldolase (LacD) (PDB:3MYO) (PUBMED:20427286;24463506)	0	1	1	NA	COG3684	GC_00000367, GC_00001741	1	1	18	7
Fe-S cluster-containing oxidoreductase, includes glycolate oxidase subunit GlcF (GlpC)	0	1	1	NA	COG0247	GC_00000442	1	1	18	7
Ribonucleotide reductase alpha subunit (NrdA) (PDB:1R1R)	0	1	1	NA	COG0209	GC_00000311	1	1	18	7
GTPase involved in cell partioning and DNA repair (Obg) (PDB:1LNZ)	0	1	1	NA	COG0536	GC_00000616	1	1	18	7
S-ribosylhomocysteine lyase LuxS, autoinducer biosynthesis (LuxS) (PDB:5E68)	0	1	1	NA	COG1854	GC_00001423	1	1	18	7
Heme/copper-type cytochrome/quinol oxidase, subunit 1 (CyoB) (PDB:1AR1)	0	1	1	NA	COG0843	GC_00000175	1	1	18	7
Ribosomal protein S11 (RpsK) (PDB:4V4H)	0	1	1	NA	COG0100	GC_00001052	1	1	18	7
Ribonuclease HI (RnhA) (PDB:1LAW)	0	1	1	NA	COG0328	GC_00001815	1	1	18	7
5'-3' exonuclease Xni/ExoIX (flap endonuclease) (ExoIX) (PDB:3ZDA) (PUBMED:19000038;23821668)	0	1	1	NA	COG0258	GC_00001862	1	1	18	7
Uracil-DNA glycosylase (Ung) (PDB:1AKZ) (PUBMED:16237021)	0	1	1	NA	COG0692	GC_00001311	1	1	18	7
Zinc metallochaperone YeiR/ZagA and related GTPases, G3E family (YejR) (PDB:1NIJ) (PUBMED:19822009;31132310)	0	1	1	NA	COG0523	GC_00000397, GC_00000542, GC_00001794	1	1	18	7
Dephospho-CoA kinase (CoaE) (PDB:1JJV)	0	1	1	NA	COG0237	GC_00000315	1	1	18	7
Cyclic di-AMP synthase regulator CdaR, YbbR domain (YbbR) (PDB:2KQ1) (PUBMED:26527648)	0	1	1	NA	COG4856	GC_00002021	1	1	18	7
Asp-tRNAAsn/Glu-tRNAGln amidotransferase A subunit or related amidase (GatA) (PDB:3H0L)	0	1	1	NA	COG0154	GC_00000194	1	1	18	7
Imidazole glycerol phosphate synthase subunit HisF (HisF) (PDB:1OX4)	0	1	1	NA	COG0107	GC_00001537	1	1	18	7
Pentose-5-phosphate-3-epimerase (Rpe) (PDB:1H1Y)	0	1	1	NA	COG0036	GC_00001331	1	1	18	7
ABC-type multidrug transport system, ATPase component (CcmA) (PDB:5DO7)	0	1	1	NA	COG1131	GC_00000017, GC_00000810, GC_00000945, GC_00001446, GC_00001844, GC_00002135, GC_00002534, GC_00002892, GC_00002901, GC_00002903, GC_00003268, GC_00003368, GC_00003390, GC_00003400, GC_00003512, GC_00003605	1	1	18	7
Ribosomal protein L1 (RplA) (PDB:3J65)	0	1	1	NA	COG0081	GC_00000536	1	1	18	7
Uncharacterized conserved protein YlaI, DUF2197 family (YlaI)	0	1	1	NA	COG4896	GC_00001357	1	1	18	7
Asp-tRNAAsn/Glu-tRNAGln amidotransferase B subunit (GatB) (PDB:3H0M)	0	1	1	NA	COG0064	GC_00000173	1	1	18	7
3-methyladenine DNA glycosylase Mpg (Mpg) (PDB:1BNK)	0	1	1	NA	COG2094	GC_00001767	1	1	18	7
Zinc transporter ZupT (ZupT) (PDB:5TSA)	0	1	1	NA	COG0428	GC_00000634, GC_00003524	1	1	18	7
Trk-type K+ transport system, membrane component (TrkG) (PDB:3PJZ)	0	1	1	NA	COG0168	GC_00000623, GC_00000698	1	1	18	7
Glutamyl-tRNA reductase (HemA) (PDB:2XOE)	0	1	1	NA	COG0373	GC_00000724	1	1	18	7
Acetolactate synthase, small subunit (IlvH) (PDB:2F1F)	0	1	1	NA	COG0440	GC_00001193	1	1	18	7
Ribosome-binding factor RbfA (RbfA) (PDB:1JOS)	0	1	1	NA	COG0858	GC_00000978	1	1	18	7
Predicted phosphohydrolase YqeG, HAD superfamily (YqeG)	0	1	1	NA	COG2179	GC_00000961	1	1	18	7
Inosine/xanthosine triphosphate pyrophosphatase, all-alpha NTP-PPase family (RdgB) (PDB:1B78)	0	1	1	NA	COG0127	GC_00000681	1	1	18	7
Cell fate regulator YmcA, YheA/YmcA/DUF963 family (controls sporulation, competence, biofilm development) (YmcA) (PDB:6PRH) (PUBMED:23490197)	0	1	1	NA	COG4550	GC_00001129	1	1	18	7
Dihydroneopterin aldolase (FolB) (PDB:1B9L)	0	1	1	NA	COG1539	GC_00001459	1	1	18	7
Threonine deaminase (IlvA) (PDB:3IAU)	0	1	1	NA	COG1171	GC_00000198, GC_00001570	1	1	18	7
Uncharacterized conserved protein YqgC, DUF456 family (YqgC)	0	1	1	NA	COG2839	GC_00001863	1	1	18	7
ABC-type dipeptide/oligopeptide/nickel transport system, permease component (DppC)	0	1	1	NA	COG1173	GC_00000045, GC_00000607, GC_00001810, GC_00001855	1	1	18	7
Glycosidase/amylase (phosphorylase) (AmyA) (PDB:2P67) (PUBMED:29684280)	0	1	1	NA	COG0366	GC_00000447, GC_00000886, GC_00003039	1	1	18	7
NAD(P)H-nitrite reductase, large subunit (NirB)	0	1	1	NA	COG1251	GC_00000166	1	1	18	7
Predicted thiol-disulfide oxidoreductase YuxK, DCC family (YuxK) (PUBMED:15236740)	0	1	1	NA	COG3011	GC_00001488	1	1	18	7
DNA-binding transcriptional regulator, MarR family (MarR) (PDB:1JGS)	0	1	1	NA	COG1846	GC_00000921, GC_00000955, GC_00001021, GC_00001119, GC_00001187, GC_00001326, GC_00001351, GC_00001364, GC_00001539, GC_00001547, GC_00001601, GC_00002144	1	1	18	7
23S rRNA maturation mini-RNase III (MrnC) (PDB:1U61)	0	1	1	NA	COG1939	GC_00001160	1	1	18	7
Predicted secreted acid phosphatase (PDB:3OCY)	0	1	1	NA	COG2503	GC_00000643	1	1	18	7
Predicted RNA-binding protein YitL, contains S1 domains, virulence factor B family (CvfB) (PDB:3GO5)	0	1	1	NA	COG2996	GC_00000344	1	1	18	7
Cytochrome b6 maturation protein CCB3/Ycf19 and related maturases, YggT family (Ycf19)	0	1	1	NA	COG0762	GC_00001504	1	1	18	7
Arginine repressor (ArgR) (PDB:1AOY)	0	1	1	NA	COG1438	GC_00001037, GC_00001686	1	1	18	7
Protoporphyrinogen oxidase HemY/PPOX (HemY) (PDB:3LOV)	0	1	1	NA	COG1232	GC_00000660	1	1	18	7
Signal transduction histidine kinase ComP (ComP) (PDB:4GT8)	0	1	1	NA	COG4585	GC_00000277, GC_00000533, GC_00002108	1	1	18	7
Holliday junction resolvasome RuvABC, ATP-dependent DNA helicase subunit RuvB (RuvB) (PDB:1HQC)	0	1	1	NA	COG2255	GC_00001684	1	1	18	7
ABC-type maltose transport system, permease component MalG (MalG) (PDB:2R6G)	0	1	1	NA	COG3833	GC_00001211	1	1	18	7
ABC-type proline/glycine betaine transport system, ATPase component (OpuBA)	0	1	1	NA	COG1125	GC_00001564	1	1	18	7
Seryl-tRNA synthetase (SerS) (PDB:1SER)	0	1	1	NA	COG0172	GC_00001665	1	1	18	7
Ketopantoate reductase (PanE) (PDB:1BG6)	0	1	1	NA	COG1893	GC_00000033, GC_00000718, GC_00000723	1	1	18	7
Aconitase A (AcnA) (PDB:1ACO)	0	1	1	NA	COG1048	GC_00000187	1	1	18	7
UDP-N-acetylmuramoylalanine-D-glutamate ligase (MurD) (PDB:1E0D)	0	1	1	NA	COG0771	GC_00001872	1	1	18	7
Riboflavin synthase alpha chain (RibC) (PDB:1I8D)	0	1	1	NA	COG0307	GC_00001776	1	1	18	7
ABC-type dipeptide/oligopeptide/nickel transport system, ATPase component (DppD) (PDB:4FWI)	0	1	1	NA	COG0444	GC_00000107, GC_00000114, GC_00000629, GC_00001203, GC_00001897	1	1	18	7
FoF1-type ATP synthase, epsilon subunit (AtpC) (PDB:3OAA) (PUBMED:29149348;30304218)	0	1	1	NA	COG0355	GC_00001170	1	1	18	7
Na+/H+-dicarboxylate symporter (GltP) (PDB:1XFH)	0	1	1	NA	COG1301	GC_00000323	1	1	18	7
Acyl-CoA hydrolase (YciA) (PDB:5DM5)	0	1	1	NA	COG1607	GC_00000122	1	1	18	7
Spore germination protein YkwD and related proteins with CAP (CSP/antigen 5/PR1) domain (YkwD) (PDB:1CFE) (PUBMED:31199835)	0	1	1	NA	COG2340	GC_00000565, GC_00001728	1	1	18	7
UDP-N-acetylmuramyl pentapeptide phosphotransferase/UDP-N-acetylglucosamine-1-phosphate transferase (Rfe) (PDB:4J72)	0	1	1	NA	COG0472	GC_00001789, GC_00001849	1	1	18	7
1-acyl-sn-glycerol-3-phosphate acyltransferase (PlsC) (PDB:1IUQ)	0	1	1	NA	COG0204	GC_00001345	1	1	18	7
Succinate dehydrogenase/fumarate reductase, cytochrome b subunit (SdhC) (PDB:2WU2) (PUBMED:18511537)	0	1	1	NA	COG2009	GC_00001683	1	1	18	7
Sulfur carrier protein TusA (tRNA thiolation, molybdenum cofactor biosynthesis) (TusA) (PDB:1DCJ) (PUBMED:23894086)!!!Rhodanese-related sulfurtransferase (PspE) (PDB:1TQ1)!!!Peroxiredoxin family protein (YrkE) (PDB:2QS7)	0	1	1	NA	COG0425!!!COG0607!!!COG2210	GC_00001835	1	1	18	7
UDP-N-acetylmuramyl pentapeptide synthase (MurF) (PDB:4CVK)	0	1	1	NA	COG0770	GC_00000234, GC_00002398, GC_00003281	1	1	18	7
NADPH-dependent 7-cyano-7-deazaguanine reductase QueF, C-terminal domain, T-fold superfamily (QueFC) (PDB:3BP1) (PUBMED:14660578;17384645)	0	1	1	NA	COG0780	GC_00001141	1	1	18	7
N-acetylmuramoyl-L-alanine amidase (AmiC) (PDB:1JWQ)	0	1	1	NA	COG0860	GC_00001531, GC_00003253	1	1	18	7
Ribosomal protein S9 (RpsI) (PDB:4V4H)	0	1	1	NA	COG0103	GC_00001128	1	1	18	7
Ribosomal protein L16/L10AE (RplP) (PDB:1WKI)	0	1	1	NA	COG0197	GC_00000474	1	1	18	7
Pimeloyl-CoA synthetase (BioW) (PDB:5FLG)	0	1	1	NA	COG1424	GC_00002037	1	1	18	7
D-aminoacyl-tRNA deacylase (Dtd) (PDB:1J7G) (PUBMED:10918062;16902403;24302572)	0	1	1	NA	COG1490	GC_00000975	1	1	18	7
Zn-dependent metalloprotease (Neutral protease B) (LasB) (PDB:3NQY)	0	1	1	NA	COG3227	GC_00000235	1	1	18	7
ABC-type proline/glycine betaine transport system, permease component (OpuBB)!!!Periplasmic glycine betaine/choline-binding (lipo)protein of an ABC-type transport system (osmoprotectant binding protein) (OsmF) (PDB:4WEP)	0	1	1	NA	COG1174!!!COG1732	GC_00001420	1	1	18	7
Holliday junction resolvasome RuvABC DNA-binding subunit (RuvA) (PDB:1BDX)	0	1	1	NA	COG0632	GC_00001970	1	1	18	7
Superfamily I DNA or RNA helicase (UvrD) (PDB:6PPR)	0	1	1	NA	COG0210	GC_00000092, GC_00002585, GC_00002912, GC_00003130, GC_00003506, GC_00003590	1	1	18	7
Uridylate kinase (PyrH) (PDB:2BND)	0	1	1	NA	COG0528	GC_00001041	1	1	18	7
DNA-directed RNA polymerase, delta subunit (RpoE) (PDB:2KRC)	0	1	1	NA	COG3343	GC_00001593	1	1	18	7
2C-methyl-D-erythritol 2,4-cyclodiphosphate synthase (IspF) (PDB:1GX1)!!!2-C-methyl-D-erythritol 4-phosphate cytidylyltransferase (IspD) (PDB:1H3M)	0	1	1	NA	COG0245!!!COG1211	GC_00000052	1	1	18	7
D-ribose pyranose/furanose isomerase RbsD (RbsD) (PDB:1OGC)	0	1	1	NA	COG1869	GC_00001801, GC_00002095	1	1	18	7
ATP phosphoribosyltransferase (HisG) (PDB:1H3D)	0	1	1	NA	COG0040	GC_00001809	1	1	18	7
Molecular chaperone GrpE (heat shock protein HSP-70) (GrpE) (PDB:1DKG)	0	1	1	NA	COG0576	GC_00001706	1	1	18	7
D-alanyl-D-alanine carboxypeptidase (DacC) (PDB:1HD8)	0	1	1	NA	COG1686	GC_00000721	1	1	18	7
Phosphoglycerol transferase MdoB/OpgB, AlkP superfamily (MdoB) (PDB:3LXQ)	0	1	1	NA	COG1368	GC_00000376	1	1	18	7
Cytidine deaminase (Cdd) (PDB:1AF2)	0	1	1	NA	COG0295	GC_00000894	1	1	18	7
tRNA U34 2-thiouridine synthase MnmA/TrmU, contains the PP-loop ATPase domain (MnmA) (PDB:2HMA) (PUBMED:25825430)	0	1	1	NA	COG0482	GC_00000487	1	1	18	7
NAD dependent epimerase/dehydratase family enzyme (YfcH) (PDB:4B4O)	0	1	1	NA	COG1090	GC_00001788	1	1	18	7
Ribosomal protein S21 (RpsU) (PDB:4V4H)	0	1	1	NA	COG0828	GC_00001038	1	1	18	7
Uncharacterized membrane protein, BrkB/YihY/UPF0761 family (not an RNase) (BrkB)	0	1	1	NA	COG1295	GC_00001647	1	1	18	7
Hydroxyethylthiazole kinase, sugar kinase family (ThiM) (PDB:1C3Q)	0	1	1	NA	COG2145	GC_00000181	1	1	18	7
Ketopantoate hydroxymethyltransferase (PanB) (PDB:3VAV)	0	1	1	NA	COG0413	GC_00000630	1	1	18	7
Homoserine kinase (ThrB) (PDB:1FWK)	0	1	1	NA	COG0083	GC_00001639	1	1	18	7
Predicted acetyltransferase, GNAT superfamily (YidJ) (PDB:1R57)	0	1	1	NA	COG2388	GC_00001043, GC_00001175, GC_00001380	1	1	18	7
Uncharacterized membrane protein YwzB (YwzB)	0	1	1	NA	COG4836	GC_00000946	1	1	18	7
Glycine/D-amino acid oxidase (deaminating) (DadA) (PDB:3AWI)	0	1	1	NA	COG0665	GC_00001981	1	1	18	7
ADP-ribose pyrophosphatase domain of DNA damage- and competence-inducible protein CinA (CinA) (PDB:4CT9) (PUBMED:25313401)	0	1	1	NA	COG1058	GC_00000789	1	1	18	7
5-oxoprolinase subunit A (PxpA) (PDB:1V6T) (PUBMED:28830929)	0	1	1	NA	COG1540	GC_00000543	1	1	18	7
Ribosome recycling factor (Frr) (PDB:1DD5)	0	1	1	NA	COG0233	GC_00001390, GC_00003463	1	1	18	7
6-pyruvoyl-tetrahydropterin synthase (QueD) (PDB:1B66) (PUBMED:14660578;17384645)	0	1	1	NA	COG0720	GC_00000144, GC_00001300	1	1	18	7
Dihydrofolate reductase (FolA) (PDB:1DDR)	0	1	1	NA	COG0262	GC_00001319, GC_00002486	1	1	18	7
Cell fate regulator YaaT, PSP1 superfamily (controls sporulation, competence, biofilm development) (YaaT) (PUBMED:23490197)	0	1	1	NA	COG1774	GC_00000611	1	1	18	7
Predicted DNA-binding protein YlxM, UPF0122 family (YlxM) (PDB:1S7O)	0	1	1	NA	COG2739	GC_00000976	1	1	18	7
Uncharacterized conserved protein YxeA, DUF1093 family (YxeA) (PDB:2K5Q)	0	1	1	NA	COG5294	GC_00001934	1	1	18	7
tRNA-Met C34-N4-acetylcytidine synthase TmcAL (TmcAL) (PDB:5Y0T) (PUBMED:30150682)	0	1	1	NA	COG1323	GC_00001772	1	1	18	7
DNA-binding nucleoid-associated protein YbaB/EfbC (YbaB) (PDB:1J8B) (PUBMED:19594923;22544270)	0	1	1	NA	COG0718	GC_00000953	1	1	18	7
Cell division GTPase FtsZ (FtsZ) (PDB:1FSZ)	0	1	1	NA	COG0206	GC_00001171	1	1	18	7
Acetyltransferase, isoleucine patch superfamily (WbbJ)	0	1	1	NA	COG0110	GC_00001493, GC_00001920	1	1	18	7
N-hydroxylaminopurine reductase YiiM, contains MOSC domain (YiiM) (PDB:1O65) (PUBMED:18312271;29459651)	0	1	1	NA	COG2258	GC_00001267	1	1	18	7
Galactose mutarotase or related enzyme (GalM) (PDB:1LUR)	0	1	1	NA	COG2017	GC_00000204	1	1	18	7
DNA uptake protein ComE or related DNA-binding protein (ComEA) (PDB:2DUY)	0	1	1	NA	COG1555	GC_00001526	1	1	18	7
Uroporphyrinogen-III synthase (HemD) (PDB:1JR2)	0	1	1	NA	COG1587	GC_00002022	1	1	18	7
Methionine synthase I (cobalamin-dependent), methyltransferase domain (MetH1) (PDB:1LT7)!!!5,10-methylenetetrahydrofolate reductase (MetF) (PDB:1B5T)	0	1	1	NA	COG0646!!!COG0685	GC_00000294	1	1	18	7
Polyprenyltransferase (heme O synthase) (CyoE)	0	1	1	NA	COG0109	GC_00000770	1	1	18	7
GTPase Era, involved in 16S rRNA processing (Era) (PDB:1EGA)	0	1	1	NA	COG1159	GC_00000858, GC_00001296	1	1	18	7
Argininosuccinate lyase (ArgH) (PDB:1AOS)	0	1	1	NA	COG0165	GC_00001766	1	1	18	7
Superfamily II DNA helicase RecQ (RecQ) (PDB:1OYW)	0	1	1	NA	COG0514	GC_00001839, GC_00001967, GC_00002618	1	1	18	7
Ribosomal protein L6P/L9E (RplF) (PDB:1VS6)	0	1	1	NA	COG0097	GC_00001089	1	1	18	7
ABC-type molybdate transport system, ATPase component ModC (ModC)	0	1	1	NA	COG4148	GC_00001743	1	1	18	7
6-phosphogluconolactonase, cycloisomerase 2 family (Pgl) (PDB:1JOF)	0	1	1	NA	COG2706	GC_00000871	1	1	18	7
Cell division protein FtsI, peptidoglycan transpeptidase (Penicillin-binding protein 2) (FtsI) (PDB:6HZQ)!!!PASTA domain, binds beta-lactams (PASTA)	0	1	1	NA	COG0768!!!COG2815	GC_00001939	1	1	18	7
2',3'-cyclic-nucleotide 2'-phosphodiesterase/5'- or 3'-nucleotidase, 5'-nucleotidase family (UshA) (PDB:1HO5)	0	1	1	NA	COG0737	GC_00000149, GC_00001831, GC_00002081	1	1	18	7
Acetyl-CoA carboxylase beta subunit (AccD) (PDB:2F9I)	0	1	1	NA	COG0777	GC_00000346	1	1	18	7
2,4-dienoyl-CoA reductase or related NADH-dependent reductase, Old Yellow Enzyme (OYE) family (FadH) (PDB:1BWK)	0	1	1	NA	COG1902	GC_00000612	1	1	18	7
Dihydroxyacid dehydratase/phosphogluconate dehydratase (IlvD) (PDB:2GP4)	0	1	1	NA	COG0129	GC_00000712	1	1	18	7
Serine acetyltransferase (CysE) (PDB:1T3D)	0	1	1	NA	COG1045	GC_00001428	1	1	18	7
Malate/lactate dehydrogenase (Mdh) (PDB:4WLO)	0	1	1	NA	COG0039	GC_00000126, GC_00000273, GC_00000618, GC_00001523	1	1	18	7
Phosphate transport regulator YkaA, distantly related to PhoU, UPF0111/DUF47 family (YkaA) (PDB:2IIU)	0	1	1	NA	COG1392	GC_00001136	1	1	18	7
Peptodoglycan polymerase FtsW/RodA/SpoVE (FtsW) (PDB:6BAR) (PUBMED:30692671)	0	1	1	NA	COG0772	GC_00000283, GC_00000798	1	1	18	7
Protein thiol-disulfide isomerase DsbC (DsbG) (PDB:2HI7)	0	1	1	NA	COG1651	GC_00001979	1	1	18	7
cAMP-binding domain of CRP or a regulatory subunit of cAMP-dependent protein kinases (Crp) (PDB:1FT9)	0	1	1	NA	COG0664	GC_00001998, GC_00002252, GC_00002459, GC_00002858	1	1	18	7
Catechol 2,3-dioxygenase or related enzyme, vicinal oxygen chelate (VOC) family (GloA) (PDB:3R4Q) (PUBMED:11830595)	0	1	1	NA	COG0346	GC_00000760, GC_00000776, GC_00001424, GC_00001507, GC_00001609, GC_00002171, GC_00002263	1	1	18	7
5-formyltetrahydrofolate cyclo-ligase (FAU1) (PDB:1SBQ)	0	1	1	NA	COG0212	GC_00000069	1	1	18	7
Uncharacterized membrane protein YjjP, DUF1212 family (YjjP)	0	1	1	NA	COG2966	GC_00000289, GC_00000538	1	1	18	7
L-alanine-DL-glutamate epimerase or related enzyme of enolase superfamily (RspA) (PDB:1BKH)	0	1	1	NA	COG4948	GC_00000745	1	1	18	7
Phosphoserine phosphatase RsbU, regulator of sigma subunit (RsbU) (PDB:5UCG)	0	1	1	NA	COG2208	GC_00000645	1	1	18	7
Ascorbate-specific PTS system IIC component UlaA (UlaA) (PDB:4RP8)	0	1	1	NA	COG3037	GC_00000233, GC_00000506	1	1	18	7
Predicted dehydrogenase (MviM) (PDB:3UUW)	0	1	1	NA	COG0673	GC_00000051, GC_00000468, GC_00002043	1	1	18	7
Thiamine pyrophosphokinase (ThiN) (PDB:1IG0)	0	1	1	NA	COG1564	GC_00000236	1	1	18	7
Membrane-bound serine protease NfeD, ClpP class (NfeD) (PDB:2DEO)	0	1	1	NA	COG1030	GC_00001720	1	1	18	7
FAD synthase (RibF) (PDB:1MRZ)	0	1	1	NA	COG0196	GC_00000717	1	1	18	7
Phosphoribosylformylglycinamidine (FGAM) synthase, PurS subunit (PurS) (PDB:1GTD)	0	1	1	NA	COG1828	GC_00000999	1	1	18	7
Ribosomal protein L13 (RplM) (PDB:1VS6)	0	1	1	NA	COG0102	GC_00001271	1	1	18	7
Lysyl-tRNA synthetase (class II) (LysU) (PDB:1BBU)	0	1	1	NA	COG1190	GC_00000100	1	1	18	7
Small-conductance mechanosensitive channel (MscS) (PDB:2OAU)	0	1	1	NA	COG0668	GC_00001067	1	1	18	7
ABC-type iron transporter FetAB, ATPase component (FetA)	0	1	1	NA	COG4619	GC_00000221	1	1	18	7
Imidazoleglycerol phosphate synthase glutamine amidotransferase subunit HisH (HisH) (PDB:1OX4)	0	1	1	NA	COG0118	GC_00000642	1	1	18	7
Cation-transporting P-type ATPase (ZntA) (PDB:4BBJ)!!!Copper chaperone CopZ (CopZ) (PDB:1AFI)	0	1	1	NA	COG2217!!!COG2608	GC_00000409	1	1	18	7
GTP-sensing pleiotropic transcriptional regulator CodY (CodY) (PDB:2B0L)	0	1	1	NA	COG4465	GC_00000466	1	1	18	7
Aspartate carbamoyltransferase, catalytic subunit (PyrB) (PDB:1NBE)	0	1	1	NA	COG0540	GC_00000299	1	1	18	7
tRNA G37 N-methylase TrmD (TrmD) (PDB:1P9P)	0	1	1	NA	COG0336	GC_00000590	1	1	18	7
5-methylthioribulose/5-deoxyribulose/Fuculose 1-phosphate aldolase (methionine salvage, sugar degradation) (AraD) (PDB:1FUA) (PUBMED:31950558)	0	1	1	NA	COG0235	GC_00000687	1	1	18	7
Ribonucleotide monophosphatase NagD, HAD superfamily (NagD) (PDB:1PW5)	0	1	1	NA	COG0647	GC_00001819	1	1	18	7
Uncharacterized conserved protein YneR, related to HesB/YadR/YfhF family (YneR)	0	1	1	NA	COG4841	GC_00001444	1	1	18	7
Membrane protein LiaF, inhibitor of the LiaRS two-component envelope stress sensory system (LiaF) (PUBMED:16816187;23279150)	0	1	1	NA	COG4758	GC_00001597	1	1	18	7
Phosphoribosylaminoimidazole-succinocarboxamide synthase (PurC) (PDB:1A48)	0	1	1	NA	COG0152	GC_00000603	1	1	18	7
Phosphoribosylpyrophosphate synthetase (PrsA) (PDB:1DKR)	0	1	1	NA	COG0462	GC_00000516	1	1	18	7
Fructose/tagatose bisphosphate aldolase (Fba) (PDB:1B57)	0	1	1	NA	COG0191	GC_00001754	1	1	18	7
Ribosome maturation factor RimP (RimP) (PDB:1IB8)	0	1	1	NA	COG0779	GC_00001164	1	1	18	7
Cyclic di-AMP phosphodiesterase GdpP, contains GGDEF-like and DHH domains (GdpP)	0	1	1	NA	COG3887	GC_00001600	1	1	18	7
Nicotinate-nucleotide adenylyltransferase NadD (NadD) (PDB:1YUM)	0	1	1	NA	COG1057	GC_00001343	1	1	18	7
NADH dehydrogenase, FAD-containing subunit (Ndh) (PDB:5NA4)	0	1	1	NA	COG1252	GC_00000195, GC_00000417, GC_00000917	1	1	18	7
D-alanyl-lipoteichoic acid acyltransferase DltB, MBOAT superfamily (DltB) (PDB:6BUG)	0	1	1	NA	COG1696	GC_00000319	1	1	18	7
Uncharacterized conserved protein YwlG, UPF0340 family (YwlG) (PDB:1V8D)	0	1	1	NA	COG4475	GC_00001496	1	1	18	7
Uroporphyrinogen-III methylase (siroheme synthase) (CysG) (PDB:1PJQ)	0	1	1	NA	COG0007	GC_00000756	1	1	18	7
Replicative DNA helicase (DnaB) (PDB:1B79)	0	1	1	NA	COG0305	GC_00001464, GC_00002599	1	1	18	7
Membrane protease YdiL, CAAX protease family (YdiL)	0	1	1	NA	COG1266	GC_00000657, GC_00000791, GC_00000843, GC_00001158, GC_00001180, GC_00002836, GC_00002880	1	1	18	7
Sulfatase maturation enzyme AslB, radical SAM superfamily (AslB) (PDB:4K37)	0	1	1	NA	COG0641	GC_00000118, GC_00002630	1	1	18	7
Di- or tripeptidase (PepD2) (PDB:2QYV)	0	1	1	NA	COG2195	GC_00000108, GC_00000528	1	1	18	7
Ribonuclease HIII (RnhC) (PDB:2D0A)	0	1	1	NA	COG1039	GC_00000229	1	1	18	7
4-hydroxy-tetrahydrodipicolinate reductase (DapB) (PDB:1ARZ) (PUBMED:29684280)	0	1	1	NA	COG0289	GC_00001207	1	1	18	7
DNA-binding transcriptional regulator, LacI/PurR family (PurR) (PDB:1BDH)	0	1	1	NA	COG1609	GC_00000664, GC_00000997, GC_00001884, GC_00001932, GC_00001975	1	1	18	7
Single-stranded DNA-binding protein (Ssb) (PDB:1EQQ)	0	1	1	NA	COG0629	GC_00000043, GC_00001714, GC_00002786, GC_00003206	1	1	18	7
2-succinyl-6-hydroxy-2,4-cyclohexadiene-1-carboxylate synthase MenH and related esterases, alpha/beta hydrolase fold (MenH) (PDB:4MYS)	0	1	1	NA	COG0596	GC_00000150, GC_00001383, GC_00001640, GC_00003477	1	1	18	7
DNA-binding response regulator, OmpR family, contains REC and winged-helix (wHTH) domain (OmpR) (PDB:1XHF)	0	1	1	NA	COG0745	GC_00000087, GC_00000526, GC_00000897, GC_00001036, GC_00001106, GC_00001316, GC_00001450, GC_00001904, GC_00003440	1	1	18	7
Imidazoleglycerol phosphate dehydratase HisB (HisB2) (PDB:1RHY)	0	1	1	NA	COG0131	GC_00001866	1	1	18	7
tRNA(Arg) A34 adenosine deaminase TadA (TadA) (PDB:2A8N)	0	1	1	NA	COG0590	GC_00001153	1	1	18	7
Spore dipicolinate transporter SpoVV/YjiH/YlbJ, contains nucleoside recognition GATE domain (SpoVV) (PUBMED:28945739)	0	1	1	NA	COG3314	GC_00000598, GC_00001578, GC_00001972	1	1	18	7
Ribonuclease HII (RnhB) (PDB:1EKE)	0	1	1	NA	COG0164	GC_00001994	1	1	18	7
3-oxoacyl-(acyl-carrier-protein) synthase (FabB) (PDB:2UV8) (PUBMED:21652641)	0	1	1	NA	COG0304	GC_00000183	1	1	18	7
Uncharacterized conserved protein, DUF1430 domain	0	1	1	NA	COG4652	GC_00000160, GC_00002118	1	1	18	7
Co-chaperonin GroES (HSP10) (GroES)	0	1	1	NA	COG0234	GC_00001157	1	1	18	7
DNA-directed RNA polymerase, sigma subunit (sigma70/sigma32) (RpoD) (PDB:1SIG)	0	1	1	NA	COG0568	GC_00000960, GC_00002646	1	1	18	7
Anthranilate/para-aminobenzoate synthases component I (TrpE) (PDB:1I1Q)	0	1	1	NA	COG0147	GC_00000025, GC_00000358	1	1	18	7
Predicted membrane GTPase TypA/BipA involved in stress response (TypA) (PDB:5A9V)	0	1	1	NA	COG1217	GC_00000302	1	1	18	7
Sulfite exporter TauE/SafE/YfcA and related permeases, UPF0721 family (TauE) (PUBMED:21183667;22797525)	0	1	1	NA	COG0730	GC_00001422, GC_00001522, GC_00001826	1	1	18	7
Superoxide dismutase (SodA) (PDB:1AP5)	0	1	1	NA	COG0605	GC_00001204	1	1	18	7
5'(3')-deoxyribonucleotidase (YorC) (PDB:1MH9)	0	1	1	NA	COG4502	GC_00001704	1	1	18	7
5S rRNA maturation ribonuclease M5, contains TOPRIM domain (RnmV) (PDB:2FCJ)	0	1	1	NA	COG1658	GC_00000030, GC_00000355	1	1	18	7
Small heat shock protein IbpA, HSP20 family (IbpA) (PDB:1GME)	0	1	1	NA	COG0071	GC_00000658	1	1	18	7
Coproporphyrinogen-III oxidase HemN (oxygen-independent) or related Fe-S oxidoreductase (HemN) (PDB:1OLT)	0	1	1	NA	COG0635	GC_00000670	1	1	18	7
Uncharacterized membrane protein YdbS, contains bPH2 (bacterial pleckstrin homology) domain (YdbS)	0	1	1	NA	COG3402	GC_00001690, GC_00003607	1	1	18	7
D-alanine-D-alanine ligase or related ATP-grasp enzyme (DdlA) (PDB:1E4E)	0	1	1	NA	COG1181	GC_00001318	1	1	18	7
Peptidoglycan/LPS O-acetylase OafA/YrhL, contains acyltransferase and SGNH-hydrolase domains (OafA)	0	1	1	NA	COG1835	GC_00000441, GC_00002073, GC_00003270	1	1	18	7
Polyribonucleotide nucleotidyltransferase (polynucleotide phosphorylase) (Pnp) (PDB:1E3P)	0	1	1	NA	COG1185	GC_00000619	1	1	18	7
Nucleoside permease NupC (NupC) (PDB:3TIJ)	0	1	1	NA	COG1972	GC_00000591, GC_00001471, GC_00002963	1	1	18	7
Leucyl-tRNA synthetase (LeuS) (PDB:6LPF)	0	1	1	NA	COG0495	GC_00000662	1	1	18	7
Ferredoxin subunit of nitrite reductase or a ring-hydroxylating dioxygenase (NirD) (PDB:1FQT) (PUBMED:23844911)	0	1	1	NA	COG2146	GC_00001228	1	1	18	7
Putative GTP cyclohydrolase 1 type 2, NIF3 family (NIF3) (PDB:3SY1) (PUBMED:24435797;26385509)!!!PII-like insert in the uncharacterized protein YqfO, YbgI/NIF3 family (YqfO) (PDB:2GX8) (PUBMED:17187687;29625546;31118925)	0	1	1	NA	COG0327!!!COG3323	GC_00001545	1	1	18	7
Ribose 5-phosphate isomerase RpiB (RpiB) (PDB:1NN4)	0	1	1	NA	COG0698	GC_00000127, GC_00000705	1	1	18	7
CTP synthase (UTP-ammonia lyase) (PyrG) (PDB:1S1M)	0	1	1	NA	COG0504	GC_00000351	1	1	18	7
Uncharacterized conserved protein, DUF1033 domain	0	1	1	NA	COG4699	GC_00001082	1	1	18	7
Hydrogenase/urease maturation factor HypB, Ni2+-binding GTPase (HypB) (PDB:2HF8) (PUBMED:24338018;23899293)	0	1	1	NA	COG0378	GC_00000023	1	1	18	7
tRNA A37 threonylcarbamoyladenosine modification protein TsaB (TsaB) (PDB:1OKJ)	0	1	1	NA	COG1214	GC_00000738	1	1	18	7
Ribosomal protein L18 (RplR) (PDB:1VS6)	0	1	1	NA	COG0256	GC_00001028	1	1	18	7
Dipeptidyl aminopeptidase/acylaminoacyl peptidase (DAP2) (PDB:2JBW)	0	1	1	NA	COG1506	GC_00000410, GC_00000880, GC_00001659, GC_00003559	1	1	18	7
Sugar phosphate isomerase/epimerase (YcjR) (PDB:3KTC) (PUBMED:30742415)	0	1	1	NA	COG1082	GC_00000401	1	1	18	7
Isopropylmalate/homocitrate/citramalate synthases (LeuA) (PDB:4JN6)	0	1	1	NA	COG0119	GC_00000823	1	1	18	7
Protoheme ferro-lyase (ferrochelatase) (HemH) (PDB:1AK1)	0	1	1	NA	COG0276	GC_00001268	1	1	18	7
DNA-binding transcriptional regulator, ArsR family (ArsR) (PDB:3F6V)	0	1	1	NA	COG0640	GC_00000263, GC_00001773, GC_00003126, GC_00003402, GC_00003580	1	1	18	7
L-2-hydroxyglutarate oxidase LhgO (LhgO) (PDB:3DME)	0	1	1	NA	COG0579	GC_00000265, GC_00001124	1	1	18	7
Fe2+ or Zn2+ uptake regulation protein Fur/Zur (Fur) (PDB:1MZB)	0	1	1	NA	COG0735	GC_00001008, GC_00001104, GC_00001108	1	1	18	7
Adenine/guanine phosphoribosyltransferase or related PRPP-binding protein (Apt) (PDB:1QB7)	0	1	1	NA	COG0503	GC_00000200, GC_00000271, GC_00000916, GC_00003116	1	1	18	7
Uncharacterized membrane protein YeiB (YeiB)	0	1	1	NA	COG2311	GC_00000864, GC_00002405, GC_00002612	1	1	18	7
Adenylosuccinate lyase (PurB) (PDB:2HVG)	0	1	1	NA	COG0015	GC_00001635	1	1	18	7
Histidine ammonia-lyase (HutH) (PDB:1B8F)	0	1	1	NA	COG2986	GC_00000784	1	1	18	7
tRNA A37 threonylcarbamoyladenosine synthetase subunit TsaC/SUA5/YrdC (TsaC) (PDB:1HRU)	0	1	1	NA	COG0009	GC_00001993	1	1	18	7
L-amino acid N-acyltransferase MnaT (MnaT) (PDB:3DR6) (PUBMED:27941785)	0	1	1	NA	COG1247	GC_00000540, GC_00000650	1	1	18	7
Aspartate-semialdehyde dehydrogenase (Asd) (PDB:1BRM)	0	1	1	NA	COG0136	GC_00000332	1	1	18	7
Predicted amino acid racemase (YhfX) (PDB:4KBX) (PUBMED:23091052)	0	1	1	NA	COG3457	GC_00001565	1	1	18	7
S-adenosylmethionine synthetase (MetK) (PDB:1FUG)	0	1	1	NA	COG0192	GC_00000310	1	1	18	7
FoF1-type ATP synthase, gamma subunit (AtpG) (PDB:3OAA) (PUBMED:15326535)	0	1	1	NA	COG0224	GC_00000313	1	1	18	7
Malic enzyme (SfcA) (PDB:1DO8)	0	1	1	NA	COG0281	GC_00000585	1	1	18	7
DNA replication protein DnaD (DnaD) (PDB:2I5U)	0	1	1	NA	COG3935	GC_00001212, GC_00002440, GC_00002712, GC_00002775, GC_00002780, GC_00002966, GC_00003245, GC_00003252, GC_00003272, GC_00003434, GC_00003663	1	1	18	7
DNA-binding transcriptional regulator, FadR family (FadR) (PDB:1E2X)	0	1	1	NA	COG2186	GC_00001147, GC_00001225	1	1	18	7
Orotate phosphoribosyltransferase (PyrE) (PDB:4WML)	0	1	1	NA	COG0461	GC_00001740	1	1	18	7
Undecaprenyl pyrophosphate phosphatase (UppP) (PDB:5OON)	0	1	1	NA	COG1968	GC_00001562	1	1	18	7
Membrane regulatory protein PfoR, PTS_EIIC_2 domain (does not regulate perfringolysin expression) (PfoR) (PUBMED:11889112)	0	1	1	NA	COG3641	GC_00000383, GC_00001396, GC_00001800	1	1	18	7
Thiamine monophosphate synthase (ThiE) (PDB:1G4T) (PUBMED:19060138)	0	1	1	NA	COG0352	GC_00000589, GC_00001586	1	1	18	7
Rhodanese-related sulfurtransferase (PspE) (PDB:1TQ1)	0	1	1	NA	COG0607	GC_00000672, GC_00001514	1	1	18	7
Translation initiation factor IF-1 (InfA) (PDB:5FIM)	0	1	1	NA	COG0361	GC_00000984	1	1	18	7
Organic radical activating enzyme NrdG/QueE (QueE) (PUBMED:14660578;17384645)	0	1	1	NA	COG0602	GC_00000124, GC_00001409	1	1	18	7
Di- and tricarboxylate antiporter (CitT) (PDB:4F35)	0	1	1	NA	COG0471	GC_00000110, GC_00000678	1	1	18	7
Superfamily II DNA and RNA helicase (SrmB) (PDB:3RRM)	0	1	1	NA	COG0513	GC_00001159, GC_00001637	1	1	18	7
Fructosamine-3-kinase (FN3K) (PDB:3F7W)	0	1	1	NA	COG3001	GC_00000855	1	1	18	7
TPP-dependent 2-oxoacid decarboxylase, includes indolepyruvate decarboxylase (PDC1) (PDB:1PYD)	0	1	1	NA	COG3961	GC_00000214	1	1	18	7
Choline dehydrogenase or related flavoprotein (BetA) (PDB:1B4V)	0	1	1	NA	COG2303	GC_00000128	1	1	18	7
NAD(P)H-flavin reductase (Mcr1) (PDB:3A1F)	0	1	1	NA	COG0543	GC_00001295	1	1	18	7
Transcriptional regulator, contains XRE-family HTH domain (HipB) (PDB:1ADR)!!!Cupin domain protein related to quercetin dioxygenase (QdoI) (PDB:2H0V)	0	1	1	NA	COG1396!!!COG1917	GC_00001142, GC_00001353, GC_00003504	1	1	18	7
Xanthine/guanine/uracil/vitamin C permease GhxP/GhxQ, nucleobase:cation symporter 2 ( NCS2) family (NCS2) (PUBMED:24169576;24214977)	0	1	1	NA	COG2252	GC_00000621, GC_00003557	1	1	18	7
Enolase (Eno) (PDB:1E9I)	0	1	1	NA	COG0148	GC_00001644	1	1	18	7
C-terminal processing protease CtpA/Prc, contains a PDZ domain (CtpA) (PDB:6IQU)	0	1	1	NA	COG0793	GC_00001938	1	1	18	7
nanoRNase/pAp phosphatase, hydrolyzes c-di-AMP and oligoRNAs (NrnA) (PDB:5O4Z)	0	1	1	NA	COG0618	GC_00000601	1	1	18	7
Predicted kinase related to dihydroxyacetone kinase (YloV)	0	1	1	NA	COG1461	GC_00000325	1	1	18	7
3'-5' exoribonuclease YhaM, can participate in 23S rRNA maturation, HD superfamily (YhaM) (PUBMED:19880604)	0	1	1	NA	COG3481	GC_00000519	1	1	18	7
1,4-Dihydroxy-2-naphthoyl-CoA synthase (MenB) (PDB:4ELS)	0	1	1	NA	COG0447	GC_00001105	1	1	18	7
Beta- N-acetylglucosaminidase (LytD) (PDB:6FXO)	0	1	1	NA	COG4193	GC_00000646, GC_00000847, GC_00002547, GC_00003220	1	1	18	7
Phosphoglycerate dehydrogenase or related dehydrogenase (SerA) (PDB:3OET)	0	1	1	NA	COG0111	GC_00000430, GC_00000803, GC_00003395, GC_00003457	1	1	18	7
Co/Zn/Cd efflux system component (CzcD)	0	1	1	NA	COG1230	GC_00000758	1	1	18	7
Uncharacterized conserved protein, UPF0297 family (PDB:5US5)	0	1	1	NA	COG4472	GC_00000904	1	1	18	7
Uncharacterized conserved protein YybS, DUF2232 family (YybS)	0	1	1	NA	COG4241	GC_00000824	1	1	18	7
Uncharacterized conserved protein with an alpha/beta hydrolase fold (PDB:3DS8)	0	1	1	NA	COG4814	GC_00000811	1	1	18	7
Anaerobic C4-dicarboxylate transporter (DcuA)	0	1	1	NA	COG2704	GC_00000375	1	1	18	7
Sugar phosphate permease (UhpC) (PDB:1PW4)	0	1	1	NA	COG2271	GC_00000778, GC_00000993, GC_00001259	1	1	18	7
Uncharacterized membrane protein YfhO (YfhO)	0	1	1	NA	COG4485	GC_00000095, GC_00002079	1	1	18	7
Predicted metal-dependent hydrolase (YpuF) (PDB:2CWY)	0	1	1	NA	COG1547	GC_00001950	1	1	18	7
Na+/melibiose symporter or related transporter (MelB) (PDB:4M64)	0	1	1	NA	COG2211	GC_00000454, GC_00000808, GC_00001859, GC_00001940, GC_00002254, GC_00002279	1	1	18	7
Peptide methionine sulfoxide reductase MsrA (MsrA) (PDB:1FF3)	0	1	1	NA	COG0225	GC_00001308, GC_00001715, GC_00001873	1	1	18	7
7-keto-8-aminopelargonate synthetase or related enzyme (BioF) (PDB:1BS0)	0	1	1	NA	COG0156	GC_00000610, GC_00002059, GC_00002328	1	1	18	7
N-acetylmuramoyl-L-alanine amidase CwlA (CwlA)	0	1	1	NA	COG5632	GC_00000761, GC_00002175, GC_00002205, GC_00002226, GC_00002276, GC_00002392, GC_00002414	1	1	18	7
Purine nucleoside phosphoramidase/Ap4A hydrolase, histidine triade (HIT) family (HinT) (PDB:1AV5) (PUBMED:20934431)	0	1	1	NA	COG0537	GC_00001546, GC_00003092, GC_00003158	1	1	18	7
Ribonuclease BN, tRNA processing enzyme (ElaC) (PDB:1WW1)	0	1	1	NA	COG1234	GC_00001112	1	1	18	7
Aspartyl-tRNA synthetase (AspS) (PDB:1C0A)	0	1	1	NA	COG0173	GC_00000366	1	1	18	7
Ribosomal protein L33 (RpmG) (PDB:1VS6)	0	1	1	NA	COG0267	GC_00000020	1	1	18	7
Membrane-associated serine protease, rhomboid family (GlpG) (PDB:2IC8)	0	1	1	NA	COG0705	GC_00000696	1	1	18	7
Uncharacterized membrane protein YgdD, TMEM256/DUF423 family (YgdD)	0	1	1	NA	COG2363	GC_00000606	1	1	18	7
Uncharacterized membrane protein YhgE, phage infection protein (PIP) family (YhgE)	0	1	1	NA	COG1511	GC_00000256, GC_00001660	1	1	18	7
Biotin carboxylase (AccC) (PDB:1BNC)	0	1	1	NA	COG0439	GC_00000113, GC_00000217, GC_00000600, GC_00001673, GC_00002964, GC_00003109	1	1	18	7
Epoxyqueuosine reductase QueG (queuosine biosynthesis) (QueG) (PDB:5D08) (PUBMED:2150253)	0	1	1	NA	COG1600	GC_00001948	1	1	18	7
Glycine cleavage system protein P (pyridoxal-binding), C-terminal domain (GcvP2) (PDB:4LGL)	0	1	1	NA	COG1003	GC_00000012	1	1	18	7
Ribosomal protein S17 (RpsQ) (PDB:4V4H)	0	1	1	NA	COG0186	GC_00000898	1	1	18	7
Protein-tyrosine-phosphatase (Wzb) (PDB:4D74) (PUBMED:26641313)	0	1	1	NA	COG0394	GC_00000389, GC_00000719, GC_00001217	1	1	18	7
Protein/nucleotide deglycase, PfpI/YajL/DJ-1 family (repair of methylglyoxal-glycated proteins and nucleic acids) (YajL) (PDB:5SY4) (PUBMED:19028889;28596309;26678554)	0	1	1	NA	COG0693	GC_00000851, GC_00001551, GC_00001921, GC_00001957	1	1	18	7
UDP-N-acetylenolpyruvoylglucosamine reductase (MurB) (PDB:2MBR)	0	1	1	NA	COG0812	GC_00000799	1	1	18	7
Uncharacterized protein YvbJ, contains N-terminal Zn ribbon domain (YvbJ)	0	1	1	NA	COG4640	GC_00000426	1	1	18	7
ABC-type amino acid transport system, permease component (HisM) (PDB:4YMS)!!!ABC-type amino acid transport/signal transduction system, periplasmic component/domain (HisJ) (PDB:1GGG)	0	1	1	NA	COG0765!!!COG0834	GC_00000862	1	1	18	7
NADPH-dependent glutamate synthase beta chain or related oxidoreductase (GltD) (PDB:1H7X)	0	1	1	NA	COG0493	GC_00000875	1	1	18	7
Glyoxylase or a related metal-dependent hydrolase, beta-lactamase superfamily II (GloB) (PDB:1QH3) (PUBMED:25670698)!!!Rhodanese-related sulfurtransferase (PspE) (PDB:1TQ1)	0	1	1	NA	COG0491!!!COG0607	GC_00000709	1	1	18	7
Uncharacterized conserved protein YlbG, UPF0298 family (YlbG)	0	1	1	NA	COG4471	GC_00001132	1	1	18	7
Porphobilinogen deaminase (HemC) (PDB:1AH5)	0	1	1	NA	COG0181	GC_00001631	1	1	18	7
Cell division protein SepF/YlmF, interacts with FtsZ (SepF) (PDB:3ZIH) (PUBMED:16420366;24218584)	0	1	1	NA	COG1799	GC_00001029	1	1	18	7
Ribosomal protein S14 (RpsN) (PDB:4V4H)	0	1	1	NA	COG0199	GC_00001046, GC_00002087	1	1	18	7
Lipid carrier protein ElyC involved in cell wall biogenesis, DUF218 family (ElyC) (PDB:3CA8) (PUBMED:24391520)	0	1	1	NA	COG1434	GC_00000377	1	1	18	7
3-oxoacyl-[acyl-carrier-protein] synthase III (FabH) (PDB:1UB7)	0	1	1	NA	COG0332	GC_00000523	1	1	18	7
Deoxyribodipyrimidine photolyase (PhrB) (PDB:1TEZ)	0	1	1	NA	COG0415	GC_00000461	1	1	18	7
3-dehydroquinate synthetase (AroB) (PDB:3ZOK)	0	1	1	NA	COG0337	GC_00000773	1	1	18	7
Predicted dithiol-disulfide isomerase, DsbA/YjbH family (virulence, stress resistance) (FrnE) (PDB:6GHB)	0	1	1	NA	COG2761	GC_00000174	1	1	18	7
GGDEF domain, diguanylate cyclase (c-di-GMP synthetase) or its enzymatically inactive variants (GGDEF) (PDB:6D9M)	0	1	1	NA	COG2199	GC_00000470	1	1	18	7
Colicin V production accessory protein CvpA, regulator of purF expression and biofilm formation (CvpA) (PUBMED:27795353)	0	1	1	NA	COG1286	GC_00001703	1	1	18	7
Carbamoylphosphate synthase small subunit (CarA) (PDB:1C30)	0	1	1	NA	COG0505	GC_00001298	1	1	18	7
Prepilin signal peptidase PulO (type II secretory pathway) or related peptidase (PulO)	0	1	1	NA	COG1989	GC_00000683	1	1	18	7
Protein N-acetyltransferase, RimJ/RimL family (RimL) (PDB:1S7F)	0	1	1	NA	COG1670	GC_00001162, GC_00001294, GC_00001513, GC_00001534, GC_00001869, GC_00001894, GC_00002036, GC_00002386, GC_00002422, GC_00002428	1	1	18	7
Phosphotransferase system, fructose-specific IIC component (FrwC)!!!Phosphotransferase system fructose-specific component IIB (FrwB) (PDB:5DLE)!!!Phosphotransferase system mannitol/fructose-specific IIA domain (Ntr-type) (PtsN) (PDB:2OQ3)	0	1	1	NA	COG1299!!!COG1445!!!COG1762	GC_00000156, GC_00000250	1	1	18	7
FMN and 5-amino-6-(5-phospho-D-ribitylamino)uracil phosphatase YigB, HAD superfamily (riboflavin biosynthesis) (YigB) (PDB:4JB3) (PUBMED:24123841)	0	1	1	NA	COG1011	GC_00000231, GC_00001042, GC_00001362, GC_00001937	1	1	18	7
Ribonucleotide reductase beta subunit, ferritin-like domain (NrdB) (PDB:1AV8)	0	1	1	NA	COG0208	GC_00001055	1	1	18	7
tRNA1(Val) A37 N6-methylase TrmN6 (TrmN6)	0	1	1	NA	COG4123	GC_00000099	1	1	18	7
Metal-dependent amidase/aminoacylase/carboxypeptidase (AbgB) (PDB:3RAM) (PUBMED:17307853)	0	1	1	NA	COG1473	GC_00000379, GC_00000688, GC_00000734, GC_00001643, GC_00003185	1	1	18	7
Dihydroxyacetone kinase (DAK1) (PDB:1UN8)	0	1	1	NA	COG2376	GC_00000386, GC_00001399	1	1	18	7
Uncharacterized conserved protein YnzC, UPF0291/DUF896 family (YnzC) (PDB:2HEP)	0	1	1	NA	COG4224	GC_00000950	1	1	18	7
ABC-type Fe3+/spermidine/putrescine transport systems, ATPase component (PotA) (PDB:1Z47)	0	1	1	NA	COG3842	GC_00000301	1	1	18	7
FMN-dependent dehydrogenase, includes L-lactate dehydrogenase and type II isopentenyl diphosphate isomerase (LldD) (PDB:6AI7)	0	1	1	NA	COG1304	GC_00001933	1	1	18	7
Ribosomal protein S16 (RpsP) (PDB:4V4H)	0	1	1	NA	COG0228	GC_00001080	1	1	18	7
UDP-N-acetylglucosamine pyrophosphorylase (QRI1) (PDB:1JV1)	0	1	1	NA	COG4284	GC_00001559	1	1	18	7
Cyclic di-AMP receptor DarA/PstA (DarA) (PDB:3M05) (PUBMED:25433025)	0	1	1	NA	COG3870	GC_00000903	1	1	18	7
Endonuclease IV (Nfo) (PDB:2NQH)	0	1	1	NA	COG0648	GC_00000290	1	1	18	7
Chorismate synthase (AroC) (PDB:1Q1L)	0	1	1	NA	COG0082	GC_00001535	1	1	18	7
Enamine deaminase RidA, house cleaning of reactive enamine intermediates, YjgF/YER057c/UK114 family (RidA) (PDB:1J7H) (PUBMED:22094463;32205462)	0	1	1	NA	COG0251	GC_00001437	1	1	18	7
Ribosomal protein L27 (RpmA) (PDB:1VS6)	0	1	1	NA	COG0211	GC_00000908	1	1	18	7
Rad3-related DNA helicase DinG (DinG) (PDB:5H8W)!!!DNA polymerase III, alpha subunit (gram-positive type) (PolC)	0	1	1	NA	COG1199!!!COG2176	GC_00001726	1	1	18	7
Cys-tRNA(Pro) deacylase, prolyl-tRNA editing enzyme YbaK/EbsC (EbsC) (PDB:1DBU)	0	1	1	NA	COG2606	GC_00001116	1	1	18	7
Cell division protein FtsL (FtsL2)	0	1	1	NA	COG4839	GC_00001232	1	1	18	7
Predicted triphosphatase or cyclase YjbK, contains CYTH domain (YjbK) (PDB:2GFG) (PUBMED:16522181)	0	1	1	NA	COG4116	GC_00001625	1	1	18	7
MFS-type transporter involved in bile tolerance, Atg22 family (BtlA) (PUBMED:12583894)	0	1	1	NA	COG2270	GC_00000167, GC_00002656, GC_00002906	1	1	18	7
Glycerol-3-phosphate dehydrogenase (GlpA) (PDB:2RGH)	0	1	1	NA	COG0578	GC_00000710	1	1	18	7
Phenylalanyl-tRNA synthetase beta subunit (PheT) (PDB:3L4G)!!!tRNA-binding EMAP/Myf domain (EMAP) (PDB:1MKH)	0	1	1	NA	COG0072!!!COG0073	GC_00000889	1	1	18	7
Cystathionine beta-lyase family protein involved in aluminum resistance (YnbB) (PDB:3FD0)	0	1	1	NA	COG4100	GC_00001803	1	1	18	7
Heme/copper-type cytochrome/quinol oxidase, subunit 4 (CyoD)	0	1	1	NA	COG3125	GC_00000991	1	1	18	7
7,8-dihydro-6-hydroxymethylpterin pyrophosphokinase (folate biosynthesis) (FolK) (PDB:1CBK)	0	1	1	NA	COG0801	GC_00001680	1	1	18	7
tRNA nucleotidyltransferase/poly(A) polymerase (PcnB) (PDB:3WFR)	0	1	1	NA	COG0617	GC_00001959	1	1	18	7
Organic hydroperoxide reductase OsmC/OhrA (OsmC) (PDB:1QWI)	0	1	1	NA	COG1764	GC_00000846, GC_00000934	1	1	18	7
dCTP deaminase (Dcd) (PDB:1XS1)	0	1	1	NA	COG0717	GC_00000192, GC_00003085	1	1	18	7
Beta-galactosidase/beta-glucuronidase (LacZ) (PDB:5N6U) (PUBMED:19291314)	0	1	1	NA	COG3250	GC_00000893, GC_00002016	1	1	18	7
Nucleoside diphosphate kinase (Ndk) (PDB:1B4S)	0	1	1	NA	COG0105	GC_00001122	1	1	18	7
Zn-dependent membrane protease YugP (YugP)	0	1	1	NA	COG2738	GC_00000532	1	1	18	7
Phospholipid biosynthesis protein PlsY, probable glycerol-3-phosphate acyltransferase (PlsY) (PDB:5XJ5) (PUBMED:29684280)	0	1	1	NA	COG0344	GC_00000929	1	1	18	7
Phosphotransferase system mannitol/fructose-specific IIA domain (Ntr-type) (PtsN) (PDB:2OQ3)	0	1	1	NA	COG1762	GC_00000907, GC_00001381	1	1	18	7
Shikimate 5-dehydrogenase (AroE) (PDB:1NPD)	0	1	1	NA	COG0169	GC_00000408	1	1	18	7
Fructose-bisphosphate aldolase class 1 (Fba1)	0	1	1	NA	COG3588	GC_00001793	1	1	18	7
Uncharacterized conserved protein YvlB, contains DUF4097 and DUF4098 domains (YvlB)	0	1	1	NA	COG3595	GC_00001163	1	1	18	7
Transposase InsO and inactivated derivatives (Tra5)	0	1	1	NA	COG2801	GC_00000005, GC_00002107, GC_00002136, GC_00002290, GC_00002298, GC_00002300, GC_00002711, GC_00002728, GC_00003354	1	1	18	7
Acetoin utilization deacetylase AcuC or a related deacetylase (AcuC) (PDB:1C3P)	0	1	1	NA	COG0123	GC_00001258	1	1	18	7
Translation initiation factor IF-2, a GTPase (InfB) (PDB:5ME0)	0	1	1	NA	COG0532	GC_00000251, GC_00003228	1	1	18	7
DNA gyrase/topoisomerase IV, subunit B (GyrB) (PDB:1EI1)	0	1	1	NA	COG0187	GC_00000362, GC_00001622, GC_00002674, GC_00003035	1	1	18	7
Ribosome biogenesis GTPase RbgA (RbgA) (PDB:6G14)	0	1	1	NA	COG1161	GC_00001182, GC_00001650	1	1	18	7
Galactose-1-phosphate uridylyltransferase (GalT2)	0	1	1	NA	COG4468	GC_00000881	1	1	18	7
Ferritin (FtnA) (PDB:1AEW) (PUBMED:24380371)	0	1	1	NA	COG1528	GC_00001235	1	1	18	7
Penicillin-binding protein 1B/1F, peptidoglycan transglycosylase/transpeptidase (MrcB) (PDB:3FWL)	0	1	1	NA	COG0744	GC_00000349, GC_00000399, GC_00000638	1	1	18	7
Na+/H+ antiporter NhaC/MleN (NhaC)	0	1	1	NA	COG1757	GC_00000158, GC_00000605, GC_00000693, GC_00000848	1	1	18	7
Thymidine kinase (Tdk) (PDB:1W4R)	0	1	1	NA	COG1435	GC_00000764	1	1	18	7
Uncharacterized conserved protein YjgD, DUF1641 family (YjgD)	0	1	1	NA	COG2427	GC_00001750	1	1	18	7
DNA-directed RNA polymerase, alpha subunit/40 kD subunit (RpoA) (PDB:4KN7)	0	1	1	NA	COG0202	GC_00000531	1	1	18	7
MraZ, DNA-binding transcriptional regulator and inhibitor of RsmH methyltransferase activity (MraZ) (PDB:1N0E)	0	1	1	NA	COG2001	GC_00001377	1	1	18	7
Phosphotransferase system IIC components, glucose/maltose/N-acetylglucosamine-specific (PtsG1)!!!Phosphotransferase system IIB components (PtsG2) (PDB:1IBA)	0	1	1	NA	COG1263!!!COG1264	GC_00000363, GC_00001652, GC_00001947, GC_00001984	1	1	18	7
Adenosine deaminase (Add) (PDB:1A4L)	0	1	1	NA	COG1816	GC_00000873	1	1	18	7
Nitric oxide synthase, oxygenase domain (PDB:4D3V)	0	1	1	NA	COG4362	GC_00000813	1	1	18	7
tRNA U34 5-carboxymethylaminomethyl modifying GTPase MnmE/TrmE (MnmE)	0	1	1	NA	COG0486	GC_00000840	1	1	18	7
Threonyl-tRNA synthetase (ThrS) (PDB:1NYQ)	0	1	1	NA	COG0441	GC_00000682, GC_00003302	1	1	18	7
Putative translation regulator, IMPACT (imprinted ancient) protein family (YIH1) (PDB:1VI7) (PUBMED:15126500)	0	1	1	NA	COG1739	GC_00001434	1	1	18	7
DNA-binding transcriptional regulator, PadR family (PadR) (PDB:1XMA) (PUBMED:19096365)	0	1	1	NA	COG1695	GC_00001257, GC_00001996	1	1	18	7
Adenosylmethionine-8-amino-7-oxononanoate aminotransferase (BioA) (PDB:1MLY)	0	1	1	NA	COG0161	GC_00001372	1	1	18	7
Triacylglycerol esterase/lipase EstA, alpha/beta hydrolase fold (EstA) (PDB:1I6W)	0	1	1	NA	COG1075	GC_00000162, GC_00000872, GC_00000892, GC_00002069, GC_00003269	1	1	18	7
Prolyl-tRNA synthetase (ProS) (PDB:5XIF)	0	1	1	NA	COG0442	GC_00001983	1	1	18	7
Acetamidase/formamidase (FmdA) (PDB:2F4L)	0	1	1	NA	COG2421	GC_00000731	1	1	18	7
3-5 helicase subunit RecB of the DNA repair enzyme RecBCD (exonuclease V) (RecB) (PDB:3U44) (PUBMED:29901759;30601118)	0	1	1	NA	COG1074	GC_00000445	1	1	18	7
Isocitrate/isopropylmalate dehydrogenase (LeuB) (PDB:1GC9)	0	1	1	NA	COG0473	GC_00001814	1	1	18	7
Geranylgeranyl pyrophosphate synthase (IspA) (PDB:2AZJ)	0	1	1	NA	COG0142	GC_00000513, GC_00001417	1	1	18	7
Ribosomal protein L35 (RpmI) (PDB:1VS6) (PUBMED:28373563)	0	1	1	NA	COG0291	GC_00001040	1	1	18	7
Arginine/lysine/ornithine decarboxylase (LdcC) (PDB:1C4K)	0	1	1	NA	COG1982	GC_00000883	1	1	18	7
Glutamate racemase (MurI) (PDB:1B73)	0	1	1	NA	COG0796	GC_00000947	1	1	18	7
Queuine/archaeosine tRNA-ribosyltransferase (Tgt) (PDB:1XW8) (PUBMED:15805528)	0	1	1	NA	COG0343	GC_00000954	1	1	18	7
Predicted flavoprotein YhiN (YhiN) (PDB:3V76)	0	1	1	NA	COG2081	GC_00000425	1	1	18	7
ABC-type Mn2+/Zn2+ transport system, permease component (ZnuB)	0	1	1	NA	COG1108	GC_00000697, GC_00000901	1	1	18	7
Phosphate uptake regulator PhoU (PhoU) (PDB:1T8B)	0	1	1	NA	COG0704	GC_00000563	1	1	18	7
Thiol-disulfide isomerase or thioredoxin (TrxA) (PDB:1XFL)	0	1	1	NA	COG0526	GC_00000556, GC_00001786, GC_00001949	1	1	18	7
DNA polymerase III, epsilon subunit or related 3'-5' exonuclease (DnaQ) (PDB:1J53)	0	1	1	NA	COG0847	GC_00001479, GC_00002503	1	1	18	7
Glutamine synthetase (GlnA) (PDB:1F1H)	0	1	1	NA	COG0174	GC_00000588	1	1	18	7
LysM repeat (LysM) (PDB:1E0G)!!!Surface antigen (PDB:1QWY)	0	1	1	NA	COG1388!!!COG3942	GC_00001370, GC_00001470, GC_00002665, GC_00003258	1	1	18	7
Predicted transcriptional regulator containing CBS domains (YtoI)	0	1	1	NA	COG4109	GC_00001697	1	1	18	7
Molybdopterin synthase catalytic subunit MoaE (MoaE) (PDB:1FM0) (PUBMED:32239579)	0	1	1	NA	COG0314	GC_00000029	1	1	18	7
Excinuclease UvrABC, nuclease subunit (UvrC) (PDB:2NRT) (PUBMED:24513124)	0	1	1	NA	COG0322	GC_00001404	1	1	18	7
ABC-type metal ion transport system, periplasmic component/surface antigen (NlpA) (PDB:1P99)	0	1	1	NA	COG1464	GC_00000296, GC_00000412, GC_00001367	1	1	18	7
(p)ppGpp synthase/hydrolase, HD superfamily (SpoT) (PDB:1TDJ)	0	1	1	NA	COG0317	GC_00000575	1	1	18	7
ABC-type antimicrobial peptide transport system, permease component (SalY)	0	1	1	NA	COG0577	GC_00000141	1	1	18	7
NAD(P)H-dependent flavin oxidoreductase YrpB, nitropropane dioxygenase family (YrpB)	0	1	1	NA	COG2070	GC_00001655, GC_00002438	1	1	18	7
Phosphoribosylformylglycinamidine (FGAM) synthase, synthetase domain (PurL1) (PDB:3VIU)	0	1	1	NA	COG0046	GC_00001888	1	1	18	7
Glucosamine 6-phosphate synthetase, contains amidotransferase and phosphosugar isomerase domains (GlmS) (PDB:2J6H)	0	1	1	NA	COG0449	GC_00000255	1	1	18	7
REP element-mobilizing transposase RayT (RAYT) (PDB:4ER8)	0	1	1	NA	COG1943	GC_00000053	1	1	18	7
Mg2+ and Co2+ transporter CorA (CorA) (PDB:2BBH)	0	1	1	NA	COG0598	GC_00000635	1	1	18	7
Methionyl-tRNA formyltransferase (Fmt) (PDB:1FMT)	0	1	1	NA	COG0223	GC_00001816	1	1	18	7
tmRNA-binding protein (SmpB) (PDB:1J1H) (PUBMED:26251518)	0	1	1	NA	COG0691	GC_00001347	1	1	18	7
Uncharacterized conserved protein YktB, UPF0637 family (YktB) (PDB:2A8E)	0	1	1	NA	COG4493	GC_00000347	1	1	18	7
dsRNA-specific ribonuclease (Rnc) (PDB:1DI2)	0	1	1	NA	COG0571	GC_00001676	1	1	18	7
L-asparagine transporter or related permease (AnsP)	0	1	1	NA	COG1113	GC_00001247	1	1	18	7
Phosphotransferase system IIA component (NagE) (PDB:1AX3)	0	1	1	NA	COG2190	GC_00001251	1	1	18	7
Periplasmic serine protease, ClpP class (SppA) (PDB:3BEZ)	0	1	1	NA	COG0616	GC_00001878	1	1	18	7
Carbonic anhydrase (CynT) (PDB:1EKJ) (PUBMED:22081392)	0	1	1	NA	COG0288	GC_00000359	1	1	18	7
Sugar diacid utilization regulator CdaR (CdaR)	0	1	1	NA	COG3835	GC_00001899	1	1	18	7
Phosphoribosylcarboxyaminoimidazole (NCAIR) mutase (PurE) (PDB:1D7A)	0	1	1	NA	COG0041	GC_00000373	1	1	18	7
FAD/FMN-containing lactate dehydrogenase/glycolate oxidase (GlcD) (PDB:1AHU)	0	1	1	NA	COG0277	GC_00001989	1	1	18	7
Succinate dehydrogenase/fumarate reductase, Fe-S protein subunit (SdhB/FrdB) (PDB:6LUM)	0	1	1	NA	COG0479	GC_00000132	1	1	18	7
AICAR transformylase/IMP cyclohydrolase PurH (PurH) (PDB:1G8M)	0	1	1	NA	COG0138	GC_00000794	1	1	18	7
General stress protein 26 (function unknown) (YzzA) (PDB:2I02)	0	1	1	NA	COG3871	GC_00001177	1	1	18	7
Chaperonin GroEL (HSP60 family) (GroEL) (PDB:1AON)	0	1	1	NA	COG0459	GC_00000148	1	1	18	7
Uncharacterized conserved protein YpuA, DUF1002 family (YpuA)	0	1	1	NA	COG4086	GC_00000839	1	1	18	7
ABC-type dipeptide/oligopeptide/nickel transport system, permease component (DppB)	0	1	1	NA	COG0601	GC_00000089, GC_00001440, GC_00001784, GC_00001912	1	1	18	7
DNA replication protein DnaC (DnaC) (PDB:2QGZ)	0	1	1	NA	COG1484	GC_00001144, GC_00002332, GC_00002341, GC_00002377, GC_00002678, GC_00002743, GC_00003097, GC_00003149, GC_00003397	1	1	18	7
Panthothenate synthetase (PanC) (PDB:1DIN) (PUBMED:17968677)	0	1	1	NA	COG0414	GC_00002041	1	1	18	7
Flavodoxin NrdI, NrdF-interacting activator of class Ib ribonucleotide reductase (NrdI) (PDB:1RLJ) (PUBMED:20688982)	0	1	1	NA	COG1780	GC_00000284	1	1	18	7
FoF1-type ATP synthase, membrane subunit a (AtpB) (PUBMED:22931285)	0	1	1	NA	COG0356	GC_00001548	1	1	18	7
ABC-type methionine transport system, permease component (MetP) (PDB:6CVL)	0	1	1	NA	COG2011	GC_00000348, GC_00001149	1	1	18	7
Coproheme decarboxylase/chlorite dismutase (HemQ) (PDB:1T0T) (PUBMED:15965735;25602700;27758026;31423350)	0	1	1	NA	COG3253	GC_00000679	1	1	18	7
RNase adaptor protein RapZ for GlmZ sRNA degradation, contains a P-loop ATPase domain (RapZ) (PDB:5O5O) (PUBMED:23475961)	0	1	1	NA	COG1660	GC_00001111	1	1	18	7
Branched-chain amino acid transport protein (AzlD2)	0	1	1	NA	COG4392	GC_00001781	1	1	18	7
Flavin-dependent oxidoreductase, luciferase family (includes alkanesulfonate monooxygenase SsuD and methylene tetrahydromethanopterin reductase) (SsuD) (PDB:1BRL)	0	1	1	NA	COG2141	GC_00000246, GC_00000551, GC_00000617, GC_00002323	1	1	18	7
Uncharacterized conserved protein YrzB, UPF0473 family (YrzB)	0	1	1	NA	COG3906	GC_00001354	1	1	18	7
Truncated hemoglobin YjbI (YjbI) (PDB:1DLW)	0	1	1	NA	COG2346	GC_00001303	1	1	18	7
ABC-type transport system, periplasmic component (DdpA) (PDB:3RQT)	0	1	1	NA	COG0747	GC_00000073, GC_00001692, GC_00002012	1	1	18	7
Predicted DNA-binding transcriptional regulator YobV, contains HTH and WYL domains (YobV)	0	1	1	NA	COG2378	GC_00001511, GC_00001645, GC_00002565, GC_00002820, GC_00002864, GC_00003582	1	1	18	7
RNase P protein component (RnpA) (PDB:1A6F)	0	1	1	NA	COG0594	GC_00001361	1	1	18	7
Nucleoside phosphorylase/nucleosidase, includes 5'-methylthioadenosine/S-adenosylhomocysteine nucleosidase MtnN and futalosine hydrolase MqnB (MtnN) (PDB:1T8R) (PUBMED:18801996)	0	1	1	NA	COG0775	GC_00001638	1	1	18	7
SOS response regulatory protein OraA/RecX, interacts with RecA (RecX) (PDB:3C1D)	0	1	1	NA	COG2137	GC_00000041	1	1	18	7
Uridine kinase (Udk) (PDB:5B3F)	0	1	1	NA	COG0572	GC_00000926	1	1	18	7
Glutaredoxin (GrxC) (PDB:1AAZ)	0	1	1	NA	COG0695	GC_00001490	1	1	18	7
FKBP-type peptidyl-prolyl cis-trans isomerase (trigger factor) (Tig) (PDB:5OWI)	0	1	1	NA	COG0544	GC_00000733	1	1	18	7
Uncharacterized conserved protein YebE, UPF0316/DUF2179 family (YebE)	0	1	1	NA	COG4843	GC_00001239	1	1	18	7
Uncharacterized membrane protein YadS, UPF0324 family (YeiH)	0	1	1	NA	COG2855	GC_00002053	1	1	18	7
Zn-dependent glyoxalase, PhnB family (PhnB) (PDB:5KEF) (PUBMED:28034013)	0	1	1	NA	COG2764	GC_00000449, GC_00003119, GC_00003620	1	1	18	7
Bacterial nucleoid DNA-binding protein IHF-alpha (HimA) (PDB:1B8Z)	0	1	1	NA	COG0776	GC_00001009	1	1	18	7
Transcriptional and/or translational regulatory protein YebC/TACO1 (TACO1) (PDB:1KON)	0	1	1	NA	COG0217	GC_00001245	1	1	18	7
Dihydroorotate dehydrogenase (PyrD) (PDB:1GT8)	0	1	1	NA	COG0167	GC_00001777	1	1	18	7
5-oxoprolinase subunit B/Allophanate hydrolase subunit 1 (PxpB) (PDB:2KWA) (PUBMED:28830929)	0	1	1	NA	COG2049	GC_00001746	1	1	18	7
Ribosomal protein L25 (general stress protein Ctc) (RplY) (PDB:1B75)	0	1	1	NA	COG1825	GC_00000989	1	1	18	7
Pyridoxal 5'-phosphate synthase subunit PdxS (PdxS) (PDB:2NV2)	0	1	1	NA	COG0214	GC_00000180	1	1	18	7
Predicted Rossmann fold nucleotide-binding protein DprA/Smf involved in DNA uptake (Smf) (PDB:3MAJ)	0	1	1	NA	COG0758	GC_00001982, GC_00002932	1	1	18	7
16S rRNA A1518 and A1519 N6-dimethyltransferase RsmA/KsgA/DIM1 (may also have DNA glycosylase/AP lyase activity) (RsmA) (PDB:1QYR)	0	1	1	NA	COG0030	GC_00001365, GC_00002563	1	1	18	7
Ribosomal protein S19 (RpsS) (PDB:4V4H)	0	1	1	NA	COG0185	GC_00001019	1	1	18	7
RecA/RadA recombinase (RecA) (PDB:1B22)	0	1	1	NA	COG0468	GC_00001582	1	1	18	7
AraC-type DNA-binding domain and AraC-containing proteins (AraC) (PDB:1BL0)	0	1	1	NA	COG2207	GC_00001336, GC_00001954, GC_00002516	1	1	18	7
Predicted esterase (YpfH)	0	1	1	NA	COG0400	GC_00001418	1	1	18	7
8-oxo-dGTP pyrophosphatase MutT and related house-cleaning NTP pyrophosphohydrolases, NUDIX family (MutT) (PDB:4V14)	0	1	1	NA	COG0494	GC_00000636, GC_00002233	1	1	18	7
Ribosomal protein L22 (RplV) (PDB:1VS6)	0	1	1	NA	COG0091	GC_00001010	1	1	18	7
Chalcone/flavanone-binding protein YndB, AHSA1/START/SRPBCC domain (YndB) (PDB:2KTE) (PUBMED:20818668)	0	1	1	NA	COG3832	GC_00001165	1	1	18	7
DnaJ-class molecular chaperone with C-terminal Zn finger domain (DnaJ) (PDB:1BQ0)	0	1	1	NA	COG0484	GC_00000227	1	1	18	7
Fe-S cluster assembly scaffold protein SufB (SufB) (PDB:1VH4)	0	1	1	NA	COG0719	GC_00000078, GC_00000671	1	1	18	7
DNA-binding transcriptional regulator, GntR family (GntR) (PDB:3FMS)	0	1	1	NA	COG1802	GC_00001654	1	1	18	7
Amino acid permease (LysP)	0	1	1	NA	COG0833	GC_00000637, GC_00001443, GC_00003034, GC_00003260	1	1	18	7
6-phosphofructokinase (PfkA) (PDB:1KZH)	0	1	1	NA	COG0205	GC_00001313	1	1	18	7
DNA-binding protein, AcrR family, includes nucleoid occlusion protein SlmA (AcrR) (PDB:2QOP)	0	1	1	NA	COG1309	GC_00000548, GC_00001190, GC_00003592	1	1	18	7
Cell division septal protein FtsQ (FtsQ) (PDB:1YR1)	0	1	1	NA	COG1589	GC_00000561	1	1	18	7
Molecular chaperone DnaK (HSP70) (DnaK) (PDB:3I33)	0	1	1	NA	COG0443	GC_00000360	1	1	18	7
DNA-binding transcriptional regulator, XRE-family HTH domain (XRE) (PDB:1UTX)	0	1	1	NA	COG1476	GC_00001312, GC_00002098, GC_00002164, GC_00002383, GC_00002592, GC_00002681, GC_00002699, GC_00002867, GC_00003095, GC_00003120, GC_00003405, GC_00003443, GC_00003560	1	1	18	7
N-acetyl-beta-hexosaminidase (Chb) (PDB:3RPM) (PUBMED:18063573)	0	1	1	NA	COG3525	GC_00001927	1	1	18	7
DNA uptake channel protein ComEC, N-terminal domain (ComEC)!!!DNA uptake channel protein ComEC C-terminal domain, metallo-beta-lactamase superfamily (ComEC)	0	1	1	NA	COG0658!!!COG2333	GC_00000861	1	1	18	7
ABC-type phosphate transport system, ATPase component (PstB)	0	1	1	NA	COG1117	GC_00001240	1	1	18	7
Phosphotransferase system cellobiose-specific component IIB (CelA) (PDB:1E2B)!!!Phosphotransferase system cellobiose-specific component IIC (CelB) (PDB:3QNQ)	0	1	1	NA	COG1440!!!COG1455	GC_00001999	1	1	18	7
Nitrate reductase assembly protein NarJ, required for insertion of molybdenum cofactor (NarJ)	0	1	1	NA	COG2180	GC_00001694	1	1	18	7
ABC-type Na+ efflux pump, permease component NatB (NatB)	0	1	1	NA	COG1668	GC_00000361, GC_00000514, GC_00003572	1	1	18	7
Archaeal 2-phospho-L-lactate transferase/Bacterial gluconeogenesis factor, CofD/UPF0052 family (CofD) (PDB:1ZX8) (PUBMED:11888293;18252724)	0	1	1	NA	COG0391	GC_00000266	1	1	18	7
Beta-galactosidase, beta subunit (EbgC) (PDB:1JOP)	0	1	1	NA	COG2731	GC_00001465	1	1	18	7
ABC-type sugar transport system, permease component (UgpA) (PDB:3FH6)	0	1	1	NA	COG1175	GC_00000138, GC_00002577	1	1	18	7
Transketolase (TktA) (PDB:1AY0)	0	1	1	NA	COG0021	GC_00000275	1	1	18	7
Ribosomal protein S12 (RpsL) (PDB:4V4H)	0	1	1	NA	COG0048	GC_00000987	1	1	18	7
Anti-sigma regulatory factor (Ser/Thr protein kinase) (RsbW) (PDB:1TIL)	0	1	1	NA	COG2172	GC_00001284	1	1	18	7
16S rRNA G1207 methylase RsmC (RsmC) (PDB:1DUS)	0	1	1	NA	COG2813	GC_00000211	1	1	18	7
ABC-type polysaccharide/polyol phosphate transport system, ATPase component (TagH) (PDB:6JBH)	0	1	1	NA	COG1134	GC_00000419, GC_00001272, GC_00001451, GC_00002105	1	1	18	7
Surface antigen (PDB:1QWY)	0	1	1	NA	COG3942	GC_00000544, GC_00001617	1	1	18	7
Ribosomal protein S6 (RpsF) (PDB:4V4H)	0	1	1	NA	COG0360	GC_00001050	1	1	18	7
Histidyl-tRNA synthetase (HisS) (PDB:1KMM)	0	1	1	NA	COG0124	GC_00000322	1	1	18	7
Pyruvate carboxylase (PycA) (PDB:5VYW)	0	1	1	NA	COG1038	GC_00000151	1	1	18	7
DNA repair exonuclease SbcCD nuclease subunit (SbcD) (PDB:6S85)	0	1	1	NA	COG0420	GC_00000550, GC_00000667	1	1	18	7
EndoRNase involved in mRNA decay, NYN (Nedd4-BP1/Rae1/YacP nuclease) family, contains PIN domain (Rae1) (PDB:5MQ8) (PUBMED:28363943)	0	1	1	NA	COG3688	GC_00000958	1	1	18	7
DNA-binding transcriptional regulator, HxlR family (HxlR) (PDB:1YYV)	0	1	1	NA	COG1733	GC_00001049	1	1	18	7
Pyruvate-formate lyase (PflD) (PDB:1CM5)	0	1	1	NA	COG1882	GC_00000098	1	1	18	7
Phosphoenolpyruvate carboxykinase, ATP-dependent (PckA) (PDB:1AQ2)	0	1	1	NA	COG1866	GC_00000701	1	1	18	7
Protein translocase subunit SecG (SecG) (PDB:2AKH)	0	1	1	NA	COG1314	GC_00001062	1	1	18	7
Predicted oxidoreductase YdhF (YdhF) (PDB:1UR3)	0	1	1	NA	COG4989	GC_00000338	1	1	18	7
Dethiobiotin synthetase (BioD) (PDB:1DTS)	0	1	1	NA	COG0132	GC_00002034	1	1	18	7
Fe-S cluster biogenesis protein NfuA, 4Fe-4S-binding domain (NifU) (PDB:2Z51)	0	1	1	NA	COG0694	GC_00001101	1	1	18	7
YycH protein, regulator of the WalKR two-component signal transduction system (YycH) (PDB:2FGT)	0	1	1	NA	COG4863	GC_00000707	1	1	18	7
EntF, seryl-AMP synthase component of non-ribosomal peptide synthetase (EntF) (PDB:5ES5)	0	1	1	NA	COG1020	GC_00000364	1	1	18	7
Peptide chain release factor RF-3 (PrfC) (PDB:3UOQ)	0	1	1	NA	COG4108	GC_00000620	1	1	18	7
Ribosomal protein L11 (RplK) (PDB:2E34)	0	1	1	NA	COG0080	GC_00001346	1	1	18	7
Thioredoxin reductase (TrxB) (PDB:3FBS)	0	1	1	NA	COG0492	GC_00000226, GC_00000525, GC_00000841, GC_00001865, GC_00002531	1	1	18	7
Phosphoglycerate mutase (BPG-dependent) (GpmA) (PDB:1E58)	0	1	1	NA	COG0588	GC_00000572	1	1	18	7
Prolipoprotein diacylglyceryltransferase (Lgt) (PDB:5AZB)	0	1	1	NA	COG0682	GC_00001099	1	1	18	7
Radical SAM superfamily enzyme (YhcC)	0	1	1	NA	COG1242	GC_00001688	1	1	18	7
Nucleotide-binding universal stress protein, UspA family (UspA) (PDB:1JMV)	0	1	1	NA	COG0589	GC_00001074, GC_00001286, GC_00001550	1	1	18	7
Chaperedoxin CnoX, contains thioredoxin-like and TPR-like domains, YbbN/TrxSC family (CnoX) (PDB:3QDN) (PUBMED:21498507;29754824)!!!Outer membrane protein chaperone/metalloprotease BepA/YfgC, contains M48 and TPR domains (BepA) (PDB:6AIT) (PUBMED:24003122)	0	1	1	NA	COG3118!!!COG4783	GC_00000511	1	1	18	7
Polyphosphate kinase 2, PPK2 family (PPK2) (PDB:3CZP)	0	1	1	NA	COG2326	GC_00000748	1	1	18	7
RecG-like helicase (RecG) (PDB:1GM5)	0	1	1	NA	COG1200	GC_00000716	1	1	18	7
HEAT repeat (HEAT) (PDB:1OYZ)	0	1	1	NA	COG1413	GC_00000838	1	1	18	7
ABC-type nitrate/sulfonate/bicarbonate transport system, ATPase component (TauB)	0	1	1	NA	COG1116	GC_00000690	1	1	18	7
Phosphoribosyl 1,2-cyclic phosphate phosphodiesterase (PhnP) (PDB:6B9V)	0	1	1	NA	COG1235	GC_00000727, GC_00003196	1	1	18	7
2-keto-4-pentenoate hydratase/2-oxohepta-3-ene-1,7-dioic acid hydratase (catechol pathway) (YcgM) (PDB:1GTT)	0	1	1	NA	COG0179	GC_00000580	1	1	18	7
1,4-dihydroxy-2-naphthoate polyprenyltransferase (MenA)	0	1	1	NA	COG1575	GC_00000182	1	1	18	7
Uncharacterized conserved protein (PDB:6C4L)	0	1	1	NA	COG4408	GC_00000874	1	1	18	7
Fluoride ion exporter CrcB/FEX, affects chromosome condensation (CrcB) (PDB:5A40)	0	1	1	NA	COG0239	GC_00001146, GC_00001498	1	1	18	7
Leucyl aminopeptidase (aminopeptidase T) (AmpS) (PDB:1ZJC)	0	1	1	NA	COG2309	GC_00000424	1	1	18	7
Cytoskeletal protein RodZ, contains Xre-like HTH and DUF4115 domains (RodZ) (PDB:3FYM)	0	1	1	NA	COG1426	GC_00000478	1	1	18	7
Enoyl-[acyl-carrier-protein] reductase FabI (FabI) (PDB:1C14)	0	1	1	NA	COG0623	GC_00001266	1	1	18	7
Energy-coupling factor transporter ATP-binding protein EcfA2 (EcfA2) (PDB:4HUQ)	0	1	1	NA	COG1122	GC_00000628, GC_00001977	1	1	18	7
DNA utilization protein ComFC/GntX, contains phosphoribosyltransferase domain (ComFC) (PUBMED:28618091)	0	1	1	NA	COG1040	GC_00001468	1	1	18	7
L-serine deaminase (SdaA) (PDB:4RQO)	0	1	1	NA	COG1760	GC_00000129, GC_00000207, GC_00000356, GC_00001759	1	1	18	7
Delta-aminolevulinic acid dehydratase, porphobilinogen synthase (HemB) (PDB:1I8J)	0	1	1	NA	COG0113	GC_00000554	1	1	18	7
Glycerophosphoryl diester phosphodiesterase (UgpQ) (PDB:1O1Z)	0	1	1	NA	COG0584	GC_00000074, GC_00001775, GC_00001778, GC_00001841	1	1	18	7
Shikimate kinase (AroK) (PDB:1E6C)	0	1	1	NA	COG0703	GC_00001385	1	1	18	7
Zn-dependent protease with chaperone function (HtpX) (PDB:2YPT)	0	1	1	NA	COG0501	GC_00000210, GC_00002415	1	1	18	7
Fucose 4-O-acetylase or related acetyltransferase (NolL) (PUBMED:21697094)	0	1	1	NA	COG3594	GC_00001847	1	1	18	7
Phosphopantetheine adenylyltransferase (CoaD) (PDB:3F3M)	0	1	1	NA	COG0669	GC_00001277	1	1	18	7
Ribosomal protein L31 (RpmE) (PDB:1VS6)	0	1	1	NA	COG0254	GC_00001085	1	1	18	7
Acyl-CoA reductase or other NAD-dependent aldehyde dehydrogenase (AdhE) (PDB:1A4S)	0	1	1	NA	COG1012	GC_00000189, GC_00000213, GC_00000254, GC_00000269, GC_00000739, GC_00001323	1	1	18	7
DNA topoisomerase IA (TopA) (PDB:1CY0)!!!DNA topoisomerase I, ssDNA-binding Zn-finger and Zn-ribbon domains (YrdD) (PDB:1YUA)	0	1	1	NA	COG0550!!!COG0551	GC_00000327, GC_00000452	1	1	18	7
Cell division ATPase FtsA (FtsA) (PDB:3WT0)	0	1	1	NA	COG0849	GC_00000668	1	1	18	7
Membrane H+-translocase/NADH:ubiquinone oxidoreductase subunit 5 (chain L)/Multisubunit Na+/H+ antiporter, MnhA subunit (NuoL) (PDB:3RKO)!!!Multisubunit Na+/H+ antiporter, MnhB subunit (MnhB)	0	1	1	NA	COG1009!!!COG2111	GC_00000101, GC_00000159	1	1	18	7
Putative effector of murein hydrolase LrgA, UPF0299 family (YohJ)	0	1	1	NA	COG1380	GC_00000944, GC_00001911	1	1	18	7
Arylsulfatase A or related enzyme, AlkP superfamily (AslA) (PDB:1E1Z)	0	1	1	NA	COG3119	GC_00002014	1	1	18	7
ABC-type Mn2+/Zn2+ transport system, ATPase component (ZnuC)	0	1	1	NA	COG1121	GC_00000295, GC_00000569	1	1	18	7
Stress response protein YsnF (function unknown) (YsnF)	0	1	1	NA	COG3861	GC_00000900	1	1	18	7
Carbamoylphosphate synthase large subunit (CarB) (PDB:1C30)	0	1	1	NA	COG0458	GC_00000374	1	1	18	7
Copper homeostasis protein CutC (CutC) (PDB:1TWD)	0	1	1	NA	COG3142	GC_00000659	1	1	18	7
Ribosomal protein L20 (RplT) (PDB:1VS6) (PUBMED:30270044)	0	1	1	NA	COG0292	GC_00000952	1	1	18	7
DNA repair photolyase (SplB)	0	1	1	NA	COG1533	GC_00001917	1	1	18	7
Redox-regulated molecular chaperone, HSP33 family (HslO) (PDB:1HW7)	0	1	1	NA	COG1281	GC_00000627	1	1	18	7
Phosphopentomutase (DeoB) (PDB:3UN2)	0	1	1	NA	COG1015	GC_00000499	1	1	18	7
Cell division septum initiation protein DivIVA, interacts with FtsZ and MinD (DivIVA) (PDB:2WUJ)	0	1	1	NA	COG3599	GC_00000609, GC_00001117	1	1	18	7
Folate-dependent phosphoribosylglycinamide formyltransferase PurN (PurN) (PDB:1C2T) (PUBMED:25013077)	0	1	1	NA	COG0299	GC_00000205	1	1	18	7
Ribosomal protein L15 (RplO) (PDB:1VS6)	0	1	1	NA	COG0200	GC_00000469	1	1	18	7
Diaminopimelate decarboxylase (LysA) (PDB:1D7K)	0	1	1	NA	COG0019	GC_00000238, GC_00000414, GC_00002460	1	1	18	7
Ribosome quality control (RQC) protein RqcH, Rqc2/NEMF/Tae2 family, contains fibronectin-(FbpA) and RNA- (NFACT) binding domains (RqcH) (PDB:5H3W) (PUBMED:31155236;24646681)	0	1	1	NA	COG1293	GC_00000157	1	1	18	7
GTP cyclohydrolase FolE2 (FolE2) (PDB:2R5R) (PUBMED:19767425)	0	1	1	NA	COG1469	GC_00000708	1	1	18	7
Guanylate kinase (Gmk) (PDB:1EX6)	0	1	1	NA	COG0194	GC_00000027	1	1	18	7
Septation ring formation regulator EzrA (EzrA) (PDB:4UXV)	0	1	1	NA	COG4477	GC_00001086	1	1	18	7
Ribosomal protein S18 (RpsR) (PDB:4V4H)	0	1	1	NA	COG0238	GC_00001179	1	1	18	7
Site-specific recombinase XerD (XerD) (PDB:1A0P)	0	1	1	NA	COG4974	GC_00000026, GC_00000068, GC_00000768, GC_00001126, GC_00001799, GC_00002116, GC_00002119, GC_00002429, GC_00002431, GC_00002476, GC_00002593, GC_00002606, GC_00002645, GC_00002672, GC_00002733, GC_00002762, GC_00002789, GC_00003006, GC_00003088, GC_00003159, GC_00003169, GC_00003316, GC_00003330, GC_00003376, GC_00003437, GC_00003626	1	1	18	7
ABC-type spermidine/putrescine transport system, permease component II (PotC)	0	1	1	NA	COG1177	GC_00001263	1	1	18	7
DNA-binding response regulator, LytR/AlgR family (LytT) (PDB:3BS1)	0	1	1	NA	COG3279	GC_00000321, GC_00001830	1	1	18	7
ABC-type Zn uptake system ZnuABC, Zn-binding component ZnuA (ZnuA) (PDB:1K0F)!!!Periplasmic Zn/Cd-binding protein ZinT (ZinT) (PDB:1OEE)	0	1	1	NA	COG0803!!!COG3443	GC_00000878	1	1	18	7
DNA polymerase III sliding clamp (beta) subunit, PCNA homolog (DnaN) (PDB:1JQJ)	0	1	1	NA	COG0592	GC_00001242	1	1	18	7
L-lactate permease (LldP)	0	1	1	NA	COG1620	GC_00000398, GC_00001455, GC_00003636, GC_00003653	1	1	18	7
Molybdopterin or thiamine biosynthesis adenylyltransferase (ThiF) (PDB:1ZUD) (PUBMED:32239579)	0	1	1	NA	COG0476	GC_00001363, GC_00001853	1	1	18	7
DNA-directed RNA polymerase specialized sigma subunit (FliA) (PDB:1RP3)	0	1	1	NA	COG1191	GC_00001407	1	1	18	7
Sucrose-6-phosphate hydrolase SacC, GH32 family (SacC) (PDB:1ST8)	0	1	1	NA	COG1621	GC_00002055	1	1	18	7
ABC-type molybdate transport system, permease component ModB (ModB)	0	1	1	NA	COG4149	GC_00001958	1	1	18	7
Glucan-binding domain (YG repeat) (PDB:1H09)	0	1	1	NA	COG5263	GC_00000120	1	1	18	7
DNA polymerase III, alpha subunit (DnaE) (PDB:2HNH)	0	1	1	NA	COG0587	GC_00000403	1	1	18	7
HD superfamily phosphohydrolase (YdhJ) (PDB:2HEK)	0	1	1	NA	COG1078	GC_00001751	1	1	18	7
Inosine-uridine nucleoside N-ribohydrolase (URH1) (PDB:1EZR)	0	1	1	NA	COG1957	GC_00000320, GC_00002058	1	1	18	7
K+-transporting ATPase, KdpC subunit (KdpC) (PDB:5MRW)	0	1	1	NA	COG2156	GC_00002066	1	1	18	7
3-methyladenine DNA glycosylase Tag (Tag) (PDB:1LMZ)	0	1	1	NA	COG2818	GC_00001848	1	1	18	7
Folate-dependent tRNA-U54 methylase TrmFO/GidA (TrmFO) (PUBMED:16027442)	0	1	1	NA	COG1206	GC_00000130	1	1	18	7
Ribosomal protein L19 (RplS) (PDB:1VS6) (PUBMED:27941785)	0	1	1	NA	COG0335	GC_00001023	1	1	18	7
NAD(P)H-hydrate repair enzyme Nnr, NAD(P)H-hydrate dehydratase domain (Nnr2) (PDB:1KYH)	0	1	1	NA	COG0063	GC_00000505	1	1	18	7
Uracil phosphoribosyltransferase (Upp) (PDB:2EHJ)	0	1	1	NA	COG0035	GC_00000291	1	1	18	7
L-ascorbate lactonase UlaG, metallo-beta-lactamase superfamily (UlaG) (PDB:2WYM)	0	1	1	NA	COG2220	GC_00001457, GC_00001524	1	1	18	7
Citrate synthase (GltA) (PDB:3TQG) (PUBMED:25211225)	0	1	1	NA	COG0372	GC_00000391	1	1	18	7
Chorismate mutase (PheA) (PDB:1ECM)!!!3-deoxy-D-arabino-heptulosonate 7-phosphate (DAHP) synthase (AroGA) (PDB:5J6F)	0	1	1	NA	COG1605!!!COG2876	GC_00000518, GC_00003031	1	1	18	7
ABC-type oligopeptide transport system, periplasmic component (OppA) (PDB:1B05)	0	1	1	NA	COG4166	GC_00000199	1	1	18	7
Preprotein translocase subunit SecF (SecF) (PDB:2FYH) (PUBMED:28830929)!!!Preprotein translocase subunit SecD (SecD) (PDB:3AQP) (PUBMED:26100040)	0	1	1	NA	COG0341!!!COG0342	GC_00000188	1	1	18	7
ABC-type uncharacterized transport system, ATPase component (YhaQ)	0	1	1	NA	COG4152	GC_00001340, GC_00002433, GC_00003032	1	1	18	7
Arylamine N-acetyltransferase (NhoA) (PDB:1E2T)	0	1	1	NA	COG2162	GC_00002017, GC_00003510	1	1	18	7
ABC-type methionine transport system, ATPase component (AbcC) (PDB:6CVL)	0	1	1	NA	COG1135	GC_00001634, GC_00002038	1	1	18	7
Signal recognition particle GTPase (Ffh) (PDB:2V3C)	0	1	1	NA	COG0541	GC_00000135	1	1	18	7
Trk/Ktr K+ transport system regulatory component TrkA/KtrA/KtrC, RCK domain (TrkA) (PDB:4XTT) (PUBMED:23815639;25957408;31868587;32095817)	0	1	1	NA	COG0569	GC_00000465	1	1	18	7
Urease gamma subunit (UreA) (PDB:1A5K)	0	1	1	NA	COG0831	GC_00001033	1	1	18	7
FMN reductase RutF, DIM6/NTAB family (RutF) (PDB:1EJE)	0	1	1	NA	COG1853	GC_00000677, GC_00001324	1	1	18	7
Double Era-like domain GTPase Der (Der) (PDB:1MKY)	0	1	1	NA	COG1160	GC_00001121	1	1	18	7
Phosphatidylserine/phosphatidylglycerophosphate/cardiolipin synthase (Cls) (PDB:1BYR)	0	1	1	NA	COG1502	GC_00000639, GC_00001542	1	1	18	7
L-cystine transporter TcyP, sodium:dicarboxylate symporter family (TcyP)	0	1	1	NA	COG1823	GC_00000579	1	1	18	7
Multidrug efflux pump subunit AcrB (AcrB) (PDB:1IWG)	0	1	1	NA	COG0841	GC_00000453	1	1	18	7
GAF domain (GAF)!!!Signal transduction histidine kinase ComP (ComP) (PDB:4GT8)	0	1	1	NA	COG2203!!!COG4585	GC_00001907	1	1	18	7
Mn-dependent transcriptional regulator MntR, DtxR family (MntR) (PDB:1B1B)	0	1	1	NA	COG1321	GC_00001738	1	1	18	7
Uncharacterized membrane protein YgaE, UPF0421/DUF939 family (YgaE)	0	1	1	NA	COG4129	GC_00000746, GC_00001619, GC_00001721	1	1	18	7
Type II secretory pathway, pseudopilin PulG (PulG) (PDB:1AY2)	0	1	1	NA	COG2165	GC_00001338	1	1	18	7
Lysophospholipase, alpha-beta hydrolase superfamily (PldB) (PDB:5O7G)	0	1	1	NA	COG2267	GC_00000220, GC_00000666, GC_00001990	1	1	18	7
ppGpp synthetase catalytic domain (RelA/SpoT-type nucleotidyltranferase) (YjbM) (PDB:5F2V)	0	1	1	NA	COG2357	GC_00000085, GC_00001270	1	1	18	7
Fe2+ transporter FeoB (FeoB) (PDB:3TAH) (PUBMED:32095817)	0	1	1	NA	COG0370	GC_00000104, GC_00000432	1	1	18	7
Nucleoside-diphosphate-sugar epimerase (WcaG) (PDB:2X4G)	0	1	1	NA	COG0451	GC_00001328, GC_00001378, GC_00001804, GC_00002048, GC_00002138	1	1	18	7
Ribosomal protein S13 (RpsM) (PDB:4V4H)	0	1	1	NA	COG0099	GC_00001374	1	1	18	7
Primosomal protein N' (replication factor Y) - superfamily II helicase (PriA) (PDB:6DCR)	0	1	1	NA	COG1198	GC_00000792	1	1	18	7
3',5'-cyclic AMP phosphodiesterase CpdA (CpdA) (PDB:2ZO9)	0	1	1	NA	COG1409	GC_00001965	1	1	18	7
Serine transporter YbeC, amino acid:H+ symporter family (PotE) (PDB:3LRB)	0	1	1	NA	COG0531	GC_00000258, GC_00000357, GC_00000369, GC_00000614	1	1	18	7
Glycine cleavage system protein T (aminomethyltransferase) (GcvT) (PDB:2GAH) (PUBMED:25433025;25505271)	0	1	1	NA	COG0404	GC_00000039	1	1	18	7
Uncharacterized conserved protein YabE, contains G5 and tandem DUF348 domains (YabE) (PDB:5E27)	0	1	1	NA	COG3583	GC_00000633	1	1	18	7
Glycosyltransferase involved in cell wall bisynthesis (RfaB) (PDB:2IV7)	0	1	1	NA	COG0438	GC_00000796, GC_00000857, GC_00001502, GC_00001689, GC_00001992, GC_00002196, GC_00002371, GC_00002426, GC_00003036	1	1	18	7
Branched-chain amino acid permease (BrnQ)	0	1	1	NA	COG1114	GC_00000732	1	1	18	7
Acyl-CoA dehydrogenase related to the alkylation response protein AidB (CaiA) (PDB:1BUC)	0	1	1	NA	COG1960	GC_00000762, GC_00000765, GC_00002074	1	1	18	7
3-hydroxymyristoyl/3-hydroxydecanoyl-(acyl carrier protein) dehydratase (FabA) (PDB:1MKA)	0	1	1	NA	COG0764	GC_00000485	1	1	18	7
ATP-dependent protease ClpP, protease subunit (ClpP) (PDB:1TG6)	0	1	1	NA	COG0740	GC_00000587, GC_00003232	1	1	18	7
Signal transduction histidine kinase (BaeS) (PDB:1JOY)	0	1	1	NA	COG0642	GC_00000852, GC_00000918, GC_00001613, GC_00003483	1	1	18	7
3-phosphoglycerate kinase (Pgk) (PDB:13PK)	0	1	1	NA	COG0126	GC_00001469	1	1	18	7
Chromosomal replication initiation ATPase DnaA (DnaA) (PDB:1L8Q)	0	1	1	NA	COG0593	GC_00000145	1	1	18	7
Alkaline phosphatase (PhoA) (PDB:1AJA)	0	1	1	NA	COG1785	GC_00000427	1	1	18	7
Cell shape-determining protein MreD (MreD)	0	1	1	NA	COG2891	GC_00001081	1	1	18	7
FoF1-type ATP synthase, alpha subunit (AtpA) (PDB:3OAA)	0	1	1	NA	COG0056	GC_00000281	1	1	18	7
Isochorismate synthase EntC (MenF) (PDB:5JXZ)	0	1	1	NA	COG1169	GC_00000062	1	1	18	7
Arginyl-tRNA synthetase (ArgS) (PDB:1BS2)	0	1	1	NA	COG0018	GC_00000829, GC_00002463	1	1	18	7
Phosphoribosylaminoimidazole carboxylase (NCAIR synthetase) (PurK) (PDB:1B6R)	0	1	1	NA	COG0026	GC_00000830	1	1	18	7
Predicted methyltransferase, contains TPR repeat	0	1	1	NA	COG4976	GC_00001590	1	1	18	7
Midasin, AAA ATPase with vWA domain, involved in ribosome maturation (MDN1) (PDB:6HYP)	0	1	1	NA	COG5271	GC_00000888, GC_00002955	1	1	18	7
Predicted membrane metallochaperone YozB (3H, Sco1 fusion), DUF420 family (YozB)	0	1	1	NA	COG2322	GC_00001118	1	1	18	7
GrpB domain, predicted nucleotidyltransferase, UPF0157 family (GrpB) (PDB:6N39)	0	1	1	NA	COG2320	GC_00001566	1	1	18	7
Histidinol-phosphate/aromatic aminotransferase or cobyric acid decarboxylase (HisC) (PDB:4R2N)	0	1	1	NA	COG0079	GC_00000420, GC_00001991	1	1	18	7
Kef-type K+ transport system, membrane component KefB (KefB) (PDB:4BWZ)!!!Trk/Ktr K+ transport system regulatory component TrkA/KtrA/KtrC, RCK domain (TrkA) (PDB:4XTT) (PUBMED:23815639;25957408;31868587;32095817)	0	1	1	NA	COG0475!!!COG0569	GC_00001886	1	1	18	7
Uncharacterized membrane protein YckC, RDD family (YckC)	0	1	1	NA	COG1714	GC_00000818	1	1	18	7
Uncharacterized membrane protein YeaQ/YmgE, transglycosylase-associated protein family (YeaQ)	0	1	1	NA	COG2261	GC_00000472	1	1	18	7
Uncharacterized membrane protein YdcZ, DUF606 family (ydcZ)	0	1	1	NA	COG3238	GC_00000444	1	1	18	7
tRNA-dihydrouridine synthase (DusA) (PDB:1VHN)	0	1	1	NA	COG0042	GC_00000136	1	1	18	7
DNA gyrase/topoisomerase IV, subunit A (GyrA) (PDB:1SUU)	0	1	1	NA	COG0188	GC_00000744, GC_00002013	1	1	18	7
Uncharacterized conserved protein YpbB, contains C-terminal HTH domain (YpbB)	0	1	1	NA	COG4955	GC_00001710	1	1	18	7
V8-like Glu-specific endopeptidase (eMpr)	0	1	1	NA	COG3591	GC_00000002, GC_00000031, GC_00000057, GC_00000780, GC_00001681, GC_00002308, GC_00002752, GC_00002758, GC_00002851, GC_00003056	1	1	18	7
Fumarate hydratase class II (FumC) (PDB:1KQ7)	0	1	1	NA	COG0114	GC_00000365	1	1	18	7
Asp-tRNAAsn/Glu-tRNAGln amidotransferase C subunit (GatC) (PDB:3H0L)	0	1	1	NA	COG0721	GC_00000980	1	1	18	7
Competence protein CoiA, contains predicted nuclease domain (CoiA)	0	1	1	NA	COG4469	GC_00001823	1	1	18	7
Permease of the drug/metabolite transporter (DMT) superfamily (RhaT) (PDB:5I20)	0	1	1	NA	COG0697	GC_00000050, GC_00000508, GC_00001747, GC_00003342	1	1	18	7
Uncharacterized conserved protein YaiI, UPF0178 family (YaiI)	0	1	1	NA	COG1671	GC_00001220	1	1	18	7
Folylpolyglutamate synthase/Dihydropteroate synthase (FolC) (PDB:1W78)	0	1	1	NA	COG0285	GC_00000725	1	1	18	7
Ketol-acid reductoisomerase (IlvC) (PDB:1NP3)	0	1	1	NA	COG0059	GC_00000345	1	1	18	7
tRNA A22 N1-methylase (TrmK) (PDB:3KR9) (PUBMED:18420655)	0	1	1	NA	COG2384	GC_00001952	1	1	18	7
Nicotinic acid phosphoribosyltransferase (PncB) (PDB:1VLP)	0	1	1	NA	COG1488	GC_00000153	1	1	18	7
Polygalacturonase (Pgu1) (PDB:1BHE)	0	1	1	NA	COG5434	GC_00001962, GC_00003123	1	1	18	7
ABC-type nitrate/sulfonate/bicarbonate transport system, periplasmic component (TauA) (PDB:2X26)	0	1	1	NA	COG0715	GC_00000219	1	1	18	7
Pyridoxal 5'-phosphate synthase subunit PdxT (glutamine amidotransferase) (PdxT) (PDB:2NV0) (PUBMED:18801996;24083939)	0	1	1	NA	COG0311	GC_00001516	1	1	18	7
Metal-sulfur cluster biosynthetic enzyme (PaaD) (PDB:1UWD)	0	1	1	NA	COG2151	GC_00001599	1	1	18	7
Lipopolysaccharide biosynthesis protein, LPS:glycosyltransferase (RfaJ) (PDB:1G9R)	0	1	1	NA	COG1442	GC_00000249, GC_00002382	1	1	18	7
Undecaprenyl pyrophosphate synthase (UppS) (PDB:1X07)	0	1	1	NA	COG0020	GC_00001861	1	1	18	7
FoF1-type ATP synthase, beta subunit (AtpD) (PDB:3OAA)	0	1	1	NA	COG0055	GC_00000178	1	1	18	7
Transcriptional regulator of heat shock response (HrcA) (PDB:1STZ)	0	1	1	NA	COG1420	GC_00000726	1	1	18	7
UDP-N-acetylglucosamine 2-epimerase (WecB) (PDB:1F6D) (PUBMED:26641313;30389844)	0	1	1	NA	COG0381	GC_00001527	1	1	18	7
Cell shape-determining protein MreC (MreC) (PDB:2J5U)	0	1	1	NA	COG1792	GC_00001506	1	1	18	7
ABC-type polar amino acid transport system, ATPase component (GlnQ) (PDB:4YMS)	0	1	1	NA	COG1126	GC_00001780	1	1	18	7
Phosphoribosylformylglycinamidine (FGAM) synthase, glutamine amidotransferase domain (PurL2) (PDB:1T3T)	0	1	1	NA	COG0047	GC_00001371	1	1	18	7
2-oxoglutarate dehydrogenase complex, dehydrogenase (E1) component, and related enzymes (SucA) (PDB:2JGD)	0	1	1	NA	COG0567	GC_00000248	1	1	18	7
ECF-type transporter transmembrane protein EcfT (EcfT) (PDB:4HZU)	0	1	1	NA	COG0619	GC_00000686, GC_00000805	1	1	18	7
Choline-glycine betaine transporter (BetT) (PDB:2WIT)	0	1	1	NA	COG1292	GC_00000422, GC_00000476, GC_00001103, GC_00001205, GC_00001926, GC_00002042	1	1	18	7
Uncharacterized conserved protein YozE, UPF0346 family (YozE) (PDB:2FJ6)	0	1	1	NA	COG4479	GC_00001098	1	1	18	7
ATP-dependent protease Clp, ATPase subunit ClpX (ClpX) (PDB:3HTE)	0	1	1	NA	COG1219	GC_00000368	1	1	18	7
Transcriptional accessory protein Tex/SPT6 (Tex) (PDB:2OCE)	0	1	1	NA	COG2183	GC_00000867	1	1	18	7
Tryptophan synthase beta chain (TrpB) (PDB:2DH5)	0	1	1	NA	COG0133	GC_00000009	1	1	18	7
Lipoate synthase (LipA) (PDB:4U0O) (PUBMED:27941785)	0	1	1	NA	COG0320	GC_00000501	1	1	18	7
16S rRNA G966 N2-methylase RsmD (RsmD) (PDB:2IFT)	0	1	1	NA	COG0742	GC_00001397	1	1	18	7
3-dehydroquinate dehydratase (AroD) (PDB:1GQN)	0	1	1	NA	COG0710	GC_00001701	1	1	18	7
Mannitol-1-phosphate/altronate dehydrogenases (MtlD) (PDB:1LJ8)	0	1	1	NA	COG0246	GC_00002072	1	1	18	7
tRNA 5-hydroxyU34 O-methylase TrmR/YrrM (TrmR) (PDB:1H1D) (PUBMED:29982645)	0	1	1	NA	COG4122	GC_00000507	1	1	18	7
Glycerol-3-phosphate responsive antiterminator (mRNA-binding) (GlpP) (PDB:1VKF)	0	1	1	NA	COG1954	GC_00001549	1	1	18	7
Urocanate hydratase (HutU) (PDB:1UWK)	0	1	1	NA	COG2987	GC_00000699	1	1	18	7
Uncharacterized conserved protein YloU, alkaline shock protein (Asp23) family (YloU)	0	1	1	NA	COG1302	GC_00000480, GC_00000541, GC_00001125, GC_00001995	1	1	18	7
NTP pyrophosphatase, house-cleaning of non-canonical NTPs (MazG) (PDB:1VMG)	0	1	1	NA	COG1694	GC_00000965, GC_00002793, GC_00003062, GC_00003168	1	1	18	7
DNA-directed RNA polymerase specialized sigma subunit, sigma24 family (RpoE) (PDB:2Q1Z)	0	1	1	NA	COG1595	GC_00001330, GC_00001836, GC_00002378	1	1	18	7
Arginine utilization protein RocB (RocB)	0	1	1	NA	COG4187	GC_00000819	1	1	18	7
23S rRNA C2501 and tRNA U34 5'-hydroxylation protein RlhA/YrrN/YrrO, U32 peptidase family (RlhA) (PDB:5D88) (PUBMED:31253794;31358606)	0	1	1	NA	COG0826	GC_00000196, GC_00000835	1	1	18	7
Predicted phosphoesterase YmaB, NUDIX family (YmaB) (PDB:3E57)	0	1	1	NA	COG4112	GC_00000479	1	1	18	7
c-di-AMP synthetase, contains DisA_N domain (DisA) (PDB:2FB5)	0	1	1	NA	COG1624	GC_00001083	1	1	18	7
Glycerol-3-phosphate cytidylyltransferase, cytidylyltransferase family (TagD) (PDB:2B7L)	0	1	1	NA	COG0615	GC_00001015	1	1	18	7
Uncharacterized SPBc2 prophage-derived protein YoqJ (YoqJ) (PDB:2NX2)	0	1	1	NA	COG4474	GC_00001943	1	1	18	7
Regulator of replication initiation timing YabA (YabA) (PDB:5DOL)	0	1	1	NA	COG4467	GC_00001852	1	1	18	7
Acyl CoA:acetate/3-ketoacid CoA transferase (YdiF) (PDB:5VIT)	0	1	1	NA	COG4670	GC_00001729	1	1	18	7
Pantothenate kinase (PanK) (PDB:5E26)	0	1	1	NA	COG5146	GC_00001762	1	1	18	7
Transcription-repair coupling factor (superfamily II helicase) (Mfd) (PDB:2EYQ)	0	1	1	NA	COG1197	GC_00002031	1	1	18	7
Xaa-Pro aminopeptidase (PepP) (PDB:1A16)	0	1	1	NA	COG0006	GC_00000834, GC_00001478	1	1	18	7
DNA-binding transcriptional regulator of sugar metabolism, DeoR/GlpR family (GlpR)	0	1	1	NA	COG1349	GC_00001215, GC_00001429, GC_00001828	1	1	18	7
Pyrroline-5-carboxylate reductase (ProC) (PDB:3GT0) (PUBMED:22125496;26507882)	0	1	1	NA	COG0345	GC_00000691	1	1	18	7
Beta-phosphoglucomutase, HAD superfamily (YcjU) (PDB:3E58) (PUBMED:29684280)	0	1	1	NA	COG0637	GC_00000212	1	1	18	7
Ribosomal protein L23 (RplW) (PDB:1VS6)	0	1	1	NA	COG0089	GC_00000512	1	1	18	7
Deoxycytidylate deaminase (ComEB) (PDB:2HVV) (PUBMED:25746996;31954084)	0	1	1	NA	COG2131	GC_00001576	1	1	18	7
DNA-binding transcriptional regulator GbsR, MarR family (GbsR) (PDB:1KU9)	0	1	1	NA	COG1510	GC_00001461	1	1	18	7
3-isopropylmalate dehydratase small subunit (LeuD) (PDB:3Q3W)	0	1	1	NA	COG0066	GC_00001287	1	1	18	7
Acyl carrier protein (AcpP) (PDB:1ACP)	0	1	1	NA	COG0236	GC_00001002, GC_00001604	1	1	18	7
16S rRNA C1402 N4-methylase RsmH (RmsH) (PDB:1M6Y)	0	1	1	NA	COG0275	GC_00000753, GC_00001596	1	1	18	7
Tellurite resistance protein TehA and related permeases (TehA) (PDB:3M71)	0	1	1	NA	COG1275	GC_00001700	1	1	18	7
DNA repair ATPase RecN (RecN) (PDB:4AD8)	0	1	1	NA	COG0497	GC_00002075	1	1	18	7
Esterase/lipase (YvaK) (PDB:4DIU)	0	1	1	NA	COG1647	GC_00000599	1	1	18	7
Pseudouridylate synthase RsuA, specific for 16S rRNA U516 and 23S rRNA U2605 (RsuA) (PDB:1KSK)	0	1	1	NA	COG1187	GC_00000331, GC_00000405	1	1	18	7
Phosphoenolpyruvate-protein kinase (PTS system EI component in bacteria) (PtsA) (PDB:1EZA)	0	1	1	NA	COG1080	GC_00001648	1	1	18	7
Transcriptional regulator CtsR (CtsR) (PDB:3H0D)	0	1	1	NA	COG4463	GC_00000948	1	1	18	7
Uncharacterized conserved protein YhaN, contains AAA domain (YhaN)	0	1	1	NA	COG4717	GC_00000714	1	1	18	7
Phenylpyruvate tautomerase PptA, 4-oxalocrotonate tautomerase family (PptA) (PDB:1BJP)	0	1	1	NA	COG1942	GC_00001508, GC_00001512	1	1	18	7
Adenine C2-methylase RlmN of 23S rRNA A2503 and tRNA A37 (RlmN) (PDB:3RFA)	0	1	1	NA	COG0820	GC_00001474	1	1	18	7
Protein-arginine kinase activator protein McsA (McsA)	0	1	1	NA	COG3880	GC_00001273	1	1	18	7
ABC-type iron transport system FetAB, permease component (FetB) (PUBMED:24038693)	0	1	1	NA	COG0390	GC_00001960	1	1	18	7

## Sheet: TableS7_Flye_comparison
Supplementary Table 7. Comparison between Flye 2.8.3 vs Flye 2.9 assembly results
				Flye 2.8.3	Flye 2.9	Flye 2.8.3	Flye 2.9	Flye 2.8.3	Flye 2.9	Flye 2.8.3	Flye 2.9	Flye 2.8.3	Flye 2.9	Flye 2.8.3	Flye 2.9	Flye 2.8.3	Flye 2.9	Flye 2.8.3	Flye 2.9	Flye 2.8.3	Flye 2.9	Flye 2.8.3	Flye 2.9	Flye 2.8.3	Flye 2.9	Flye 2.8.3	Flye 2.9	Flye 2.8.3	Flye 2.9
Sample name	Host ID	Area	Colony	Completeness-2.8.3	Completeness-2.9	Contamination-2.8.3	Contamination-2.9	Strain heterogeneity-2.8.3	Strain heterogeneity-2.9	Genes (total)	Genes(total)	CDSs (total)	CDSs(total)	Genes (coding)	Genes(coding)	CDSs (with protein)	CDSs(withprotein)	Genes (RNA)	Genes(RNA)	rRNAs	rRNAs	complete rRNAs	completerRNAs	tRNAs	tRNAs	ncRNAs	ncRNAs	Pseudo Genes (total)	PseudoGenes(total)
H_SP147	Dog 1	Inguinal	B	97.96	98.53	0.57	0.57	0	0	2459	2481	2379	2400	1988	2178	1988	2178	80	81	6, 6, 6 (5S, 16S, 23S)	7, 6, 6 (5S, 16S, 23S)	6, 6, 6 (5S, 16S, 23S)	7, 6, 6 (5S, 16S, 23S)	58	58	4	4	391	222
H_SP149	Dog 1	Inguinal	D	97.82	97.82	0.57	0.57	0	0	2465	2482	2384	2401	1929	2049	1929	2049	81	81	7, 6, 6 (5S, 16S, 23S)	7, 6, 6 (5S, 16S, 23S)	7, 6, 6 (5S, 16S, 23S)	7, 6, 6 (5S, 16S, 23S)	58	58	4	4	455	352
H_SP151	Dog 1	Perianal	A	97.96	97.77	0.57	0.57	0	0	2461	2480	2380	2399	1940	2082	1940	2082	81	81	7, 6, 6 (5S, 16S, 23S)	7, 6, 6 (5S, 16S, 23S)	7, 6, 6 (5S, 16S, 23S)	7, 6, 6 (5S, 16S, 23S)	58	58	4	4	440	317
H_SP152	Dog 1	Perianal	B	96.92	97.82	0.57	1.14	0	0	2467	2490	2386	2409	1959	2047	1959	2047	81	81	7, 6, 6 (5S, 16S, 23S)	7, 6, 6 (5S, 16S, 23S)	7, 6, 6 (5S, 16S, 23S)	7, 6, 6 (5S, 16S, 23S)	58	58	4	4	427	362
H_SP153	Dog 1	Perianal	C	97.68	98.34	0.57	0.57	0	0	2468	2483	2387	2402	1951	2081	1951	2081	81	81	7, 6, 6 (5S, 16S, 23S)	7, 6, 6 (5S, 16S, 23S)	7, 6, 6 (5S, 16S, 23S)	7, 6, 6 (5S, 16S, 23S)	58	58	4	4	436	321
H_SP154	Dog 1	Perianal	D	97.96	97.77	0.57	0.57	0	0	2457	2488	2376	2407	1985	2070	1985	2070	81	81	7, 6, 6 (5S, 16S, 23S)	7, 6, 6 (5S, 16S, 23S)	7, 6, 6 (5S, 16S, 23S)	7, 6, 6 (5S, 16S, 23S)	58	58	4	4	391	337
H_SP155	Dog 1	Perianal	E	98.77	97.92	0.57	0.57	0	0	2453	2470	2371	2389	2020	2153	2020	2153	82	81	7, 6, 6 (5S, 16S, 23S)	7, 6, 6 (5S, 16S, 23S)	7, 6, 6 (5S, 16S, 23S)	7, 6, 6 (5S, 16S, 23S)	59	58	4	4	351	236
H_SP156	Dog 1	Perioral	A	98.11	97.99	0.57	0.57	0	0	2456	2468	2374	2387	2028	2145	2028	2145	82	81	7, 6, 6 (5S, 16S, 23S)	7, 6, 6 (5S, 16S, 23S)	7, 6, 6 (5S, 16S, 23S)	7, 6, 6 (5S, 16S, 23S)	59	58	4	4	346	242
H_SP157	Dog 1	Perioral	B	98.25	98.39	0.57	0.57	0	0	2462	2474	2381	2393	2035	2165	2035	2165	81	81	7, 6, 6 (5S, 16S, 23S)	7, 6, 6 (5S, 16S, 23S)	7, 6, 6 (5S, 16S, 23S)	7, 6, 6 (5S, 16S, 23S)	58	58	4	4	346	228
H_SP158	Dog 1	Perioral	C	97.85	98.48	0.57	0.57	0	0	2472	2491	2391	2410	2057	2165	2057	2165	81	81	7, 6, 6 (5S, 16S, 23S)	7, 6, 6 (5S, 16S, 23S)	7, 6, 6 (5S, 16S, 23S)	7, 6, 6 (5S, 16S, 23S)	58	58	4	4	334	245
H_SP159	Dog 1	Perioral	D	97.66	96.95	0.57	0.57	0	0	2458	2494	2377	2413	1926	2066	1926	2066	81	81	7, 6, 6 (5S, 16S, 23S)	7, 6, 6 (5S, 16S, 23S)	7, 6, 6 (5S, 16S, 23S)	7, 6, 6 (5S, 16S, 23S)	58	58	4	4	451	347
H_SP160	Dog 1	Perioral	E	97.57	98.7	0.57	0.57	0	0	2469	2502	2388	2421	1886	1980	1886	1980	81	81	7, 6, 6 (5S, 16S, 23S)	7, 6, 6 (5S, 16S, 23S)	7, 6, 6 (5S, 16S, 23S)	7, 6, 6 (5S, 16S, 23S)	58	58	4	4	502	441
H_SP166	Dog 1	Nasal	A	97.82	97.54	0.57	0.57	0	0	2456	2479	2375	2398	2011	2161	2011	2161	81	81	7, 6, 6 (5S, 16S, 23S)	7, 6, 6 (5S, 16S, 23S)	7, 6, 6 (5S, 16S, 23S)	7, 6, 6 (5S, 16S, 23S)	58	58	4	4	364	237
H_SP199	Dog 2	Perianal	B	99.29	99.29	0	0	0	0	2462	2474	2380	2392	2222	2258	2222	2258	82	82	7, 6, 6 (5S, 16S, 23S)	7, 6, 6 (5S, 16S, 23S)	7, 6, 6 (5S, 16S, 23S)	7, 6, 6 (5S, 16S, 23S)	59	59	4	4	158	134
H_SP204	Dog 3	Perianal	D	98.3	98.3	0	0	0	0	2344	2345	2260	2261	2110	2139	2110	2139	84	84	7, 6, 6 (5S, 16S, 23S)	7, 6, 6 (5S, 16S, 23S)	7, 6, 6 (5S, 16S, 23S)	7, 6, 6 (5S, 16S, 23S)	61	61	4	4	150	122
H_SP210	Dog 3	Perioral	B	99.43	99.43	0	0	0	0	2331	2324	2249	2242	2180	2192	2180	2192	82	82	7, 6, 6 (5S, 16S, 23S)	7, 6, 6 (5S, 16S, 23S)	7, 6, 6 (5S, 16S, 23S)	7, 6, 6 (5S, 16S, 23S)	59	59	4	4	69	50
H_SP211	Dog 3	Perioral	C	99.43	99.43	0	0	0	0	2331	2325	2249	2243	2175	2189	2175	2189	82	82	7, 6, 6 (5S, 16S, 23S)	7, 6, 6 (5S, 16S, 23S)	7, 6, 6 (5S, 16S, 23S)	7, 6, 6 (5S, 16S, 23S)	59	59	4	4	74	54
H_SP212	Dog 3	Perioral	D	99.43	99.43	0	0	0	0	2339	2334	2257	2252	2182	2195	2182	2195	82	82	7, 6, 6 (5S, 16S, 23S)	7, 6, 6 (5S, 16S, 23S)	7, 6, 6 (5S, 16S, 23S)	7, 6, 6 (5S, 16S, 23S)	59	59	4	4	75	57
H_SP213	Dog 3	Perioral	E	99.43	99.29	0	0	0	0	2329	2326	2247	2244	2181	2191	2181	2191	82	82	7, 6, 6 (5S, 16S, 23S)	7, 6, 6 (5S, 16S, 23S)	7, 6, 6 (5S, 16S, 23S)	7, 6, 6 (5S, 16S, 23S)	59	59	4	4	66	53
H_SP214	Dog 4	Nasal	A	99.43	99.43	0	0	0	0	2401	2406	2319	2324	2253	2268	2253	2268	82	82	7, 6, 6 (5S, 16S, 23S)	7, 6, 6 (5S, 16S, 23S)	7, 6, 6 (5S, 16S, 23S)	7, 6, 6 (5S, 16S, 23S)	59	59	4	4	66	56
H_SP216	Dog 4	Nasal	C	99.43	99.43	0.57	0.57	0	0	2485	2499	2403	2417	2274	2329	2274	2329	82	82	7, 6, 6 (5S, 16S, 23S)	7, 6, 6 (5S, 16S, 23S)	7, 6, 6 (5S, 16S, 23S)	7, 6, 6 (5S, 16S, 23S)	59	59	4	4	129	88
H_SP224	Dog 5	Perioral	A	99.43	99.43	0.57	0.57	0	0	2583	2589	2501	2507	2401	2427	2401	2427	82	82	7, 6, 6 (5S, 16S, 23S)	7, 6, 6 (5S, 16S, 23S)	7, 6, 6 (5S, 16S, 23S)	7, 6, 6 (5S, 16S, 23S)	59	59	4	4	100	80
H_SP225	Dog 5	Perioral	B	99.43	99.43	0.57	0.57	0	0	2653	2655	2571	2573	2497	2512	2497	2512	82	82	7, 6, 6 (5S, 16S, 23S)	7, 6, 6 (5S, 16S, 23S)	7, 6, 6 (5S, 16S, 23S)	7, 6, 6 (5S, 16S, 23S)	59	59	4	4	74	61
H_SP226	Dog 5	Perioral	C	99.43	99.43	0.57	0.57	0	0	2649	2656	2567	2574	2490	2515	2490	2515	82	82	7, 6, 6 (5S, 16S, 23S)	7, 6, 6 (5S, 16S, 23S)	7, 6, 6 (5S, 16S, 23S)	7, 6, 6 (5S, 16S, 23S)	59	59	4	4	77	59
H_SP227	Dog 5	Perioral	D	99.43	99.43	0.57	0.57	0	0	2650	2656	2568	2574	2497	2509	2497	2509	82	82	7, 6, 6 (5S, 16S, 23S)	7, 6, 6 (5S, 16S, 23S)	7, 6, 6 (5S, 16S, 23S)	7, 6, 6 (5S, 16S, 23S)	59	59	4	4	71	65
H_SP228	Dog 5	Perioral	E	99.43	99.43	0.57	0.57	0	0	2650	2656	2568	2574	2500	2514	2500	2514	82	82	7, 6, 6 (5S, 16S, 23S)	7, 6, 6 (5S, 16S, 23S)	7, 6, 6 (5S, 16S, 23S)	7, 6, 6 (5S, 16S, 23S)	59	59	4	4	68	60
H_SP232	Dog 5	Perianal	D	99.43	99.43	0	0	0	0	2485	2461	2403	2379	2361	2339	2361	2339	82	82	7, 6, 6 (5S, 16S, 23S)	7, 6, 6 (5S, 16S, 23S)	7, 6, 6 (5S, 16S, 23S)	7, 6, 6 (5S, 16S, 23S)	59	59	4	4	42	40
H_SP235	Dog 6	Nasal	A	99.43	99.43	1.14	1.14	0	0	2870	2849	2791	2770	2717	2703	2717	2703	79	79	6, 5, 5 (5S, 16S, 23S)	6, 5, 5 (5S, 16S, 23S)	6, 5, 5 (5S, 16S, 23S)	6, 5, 5 (5S, 16S, 23S)	59	59	4	4	74	67
H_SP236	Dog 6	Nasal	B	99.43	99.43	1.14	1.14	0	0	2872	2835	2790	2753	2715	2687	2715	2687	82	82	7, 6, 6 (5S, 16S, 23S)	7, 6, 6 (5S, 16S, 23S)	7, 6, 6 (5S, 16S, 23S)	7, 6, 6 (5S, 16S, 23S)	59	59	4	4	75	66
H_SP237	Dog 6	Nasal	C	99.43	99.43	1.14	1.14	0	0	2806	2776	2727	2697	2652	2623	2652	2623	79	79	6, 5, 5 (5S, 16S, 23S)	6, 5, 5 (5S, 16S, 23S)	6, 5, 5 (5S, 16S, 23S)	6, 5, 5 (5S, 16S, 23S)	59	59	4	4	75	74
H_SP238	Dog 6	Nasal	D	96.88	98.48	0.57	0.57	0	0	2535	2535	2453	2454	2134	2246	2134	2246	82	81	7, 6, 6 (5S, 16S, 23S)	7, 6, 6 (5S, 16S, 23S)	7, 6, 6 (5S, 16S, 23S)	7, 6, 6 (5S, 16S, 23S)	59	58	4	4	319	208
H_SP239	Dog 6	Nasal	E	98.06	98.11	0.57	0.57	0	0	2531	2545	2450	2464	2118	2267	2118	2267	81	81	7, 6, 6 (5S, 16S, 23S)	7, 6, 6 (5S, 16S, 23S)	7, 6, 6 (5S, 16S, 23S)	7, 6, 6 (5S, 16S, 23S)	58	58	4	4	332	197
H_SP240	Dog 6	Perioral	A	99.43	99.43	1.14	1.14	0	0	2839	2839	2760	2760	2663	2689	2663	2689	79	79	6, 5, 5 (5S, 16S, 23S)	6, 5, 5 (5S, 16S, 23S)	6, 5, 5 (5S, 16S, 23S)	6, 5, 5 (5S, 16S, 23S)	59	59	4	4	97	71
H_SP241	Dog 6	Perioral	B	99.43	99.43	1.14	1.14	0	0	2863	2844	2784	2765	2707	2688	2707	2688	79	79	6, 5, 5 (5S, 16S, 23S)	6, 5, 5 (5S, 16S, 23S)	6, 5, 5 (5S, 16S, 23S)	6, 5, 5 (5S, 16S, 23S)	59	59	4	4	77	77
H_SP242	Dog 6	Perioral	C	99.43	99.43	1.14	1.14	0	0	2873	2845	2794	2766	2719	2694	2719	2694	79	79	6, 5, 5 (5S, 16S, 23S)	6, 5, 5 (5S, 16S, 23S)	6, 5, 5 (5S, 16S, 23S)	6, 5, 5 (5S, 16S, 23S)	59	59	4	4	75	72
H_SP243	Dog 6	Perioral	D	99.43	99.43	1.14	1.14	0	0	2858	2841	2779	2762	2705	2695	2705	2695	79	79	6, 5, 5 (5S, 16S, 23S)	6, 5, 5 (5S, 16S, 23S)	6, 5, 5 (5S, 16S, 23S)	6, 5, 5 (5S, 16S, 23S)	59	59	4	4	74	67
H_SP244	Dog 6	Perioral	E	99.43	99.43	1.14	1.14	0	0	2884	2856	2805	2777	2727	2703	2727	2703	79	79	6, 5, 5 (5S, 16S, 23S)	6, 5, 5 (5S, 16S, 23S)	6, 5, 5 (5S, 16S, 23S)	6, 5, 5 (5S, 16S, 23S)	59	59	4	4	78	74
H_SP245	Dog 6	Perianal	A	99.43	99.43	0	0	0	0	2485	2458	2399	2376	2357	2338	2357	2338	86	82	8, 7, 8 (5S, 16S, 23S)	7, 6, 6 (5S, 16S, 23S)	8, 7, 6 (5S, 16S, 23S)	7, 6, 6 (5S, 16S, 23S)	59	59	4	4	42	38
H_SP246	Dog 6	Perianal	B	99.43	99.43	0	0	0	0	2479	2458	2397	2376	2349	2336	2349	2336	82	82	7, 6, 6 (5S, 16S, 23S)	7, 6, 6 (5S, 16S, 23S)	7, 6, 6 (5S, 16S, 23S)	7, 6, 6 (5S, 16S, 23S)	59	59	4	4	48	40
H_SP249	Dog 6	Perianal	E	99.43	99.43	0	0	0	0	2478	2461	2396	2379	2347	2334	2347	2334	82	82	7, 6, 6 (5S, 16S, 23S)	7, 6, 6 (5S, 16S, 23S)	7, 6, 6 (5S, 16S, 23S)	7, 6, 6 (5S, 16S, 23S)	59	59	4	4	49	45
H_SP250	Dog 6	Inguinal	A	99.43	99.43	0	0	0	0	2487	2460	2405	2378	2358	2334	2358	2334	82	82	7, 6, 6 (5S, 16S, 23S)	7, 6, 6 (5S, 16S, 23S)	7, 6, 6 (5S, 16S, 23S)	7, 6, 6 (5S, 16S, 23S)	59	59	4	4	47	44
H_SP251	Dog 6	Inguinal	B	99.43	99.43	0	0	0	0	2482	2472	2400	2390	2349	2343	2349	2343	82	82	7, 6, 6 (5S, 16S, 23S)	7, 6, 6 (5S, 16S, 23S)	7, 6, 6 (5S, 16S, 23S)	7, 6, 6 (5S, 16S, 23S)	59	59	4	4	51	47
H_SP252	Dog 6	Inguinal	C	99.43	99.43	0	0	0	0	2462	2452	2380	2370	2314	2325	2314	2325	82	82	7, 6, 6 (5S, 16S, 23S)	7, 6, 6 (5S, 16S, 23S)	7, 6, 6 (5S, 16S, 23S)	7, 6, 6 (5S, 16S, 23S)	59	59	4	4	66	45
H_SP253	Dog 6	Inguinal	D	99.43	99.43	0	0	0	0	2480	2463	2398	2381	2351	2339	2351	2339	82	82	7, 6, 6 (5S, 16S, 23S)	7, 6, 6 (5S, 16S, 23S)	7, 6, 6 (5S, 16S, 23S)	7, 6, 6 (5S, 16S, 23S)	59	59	4	4	47	42
H_SP255	Dog 7	Nasal	A	98.86	99.24	0	0	0	0	2459	2449	2377	2367	2302	2304	2302	2304	82	82	7, 6, 6 (5S, 16S, 23S)	7, 6, 6 (5S, 16S, 23S)	7, 6, 6 (5S, 16S, 23S)	7, 6, 6 (5S, 16S, 23S)	59	59	4	4	75	63
H_SP258	Dog 7	Perioral	A	98.3	99.24	0	0	0	0	2452	2468	2370	2386	2292	2308	2292	2308	82	82	7, 6, 6 (5S, 16S, 23S)	7, 6, 6 (5S, 16S, 23S)	7, 6, 6 (5S, 16S, 23S)	7, 6, 6 (5S, 16S, 23S)	59	59	4	4	78	78
H_SP259	Dog 7	Perioral	B	98.86	99.43	0	0	0	0	2465	2456	2383	2374	2308	2308	2308	2308	82	82	7, 6, 6 (5S, 16S, 23S)	7, 6, 6 (5S, 16S, 23S)	7, 6, 6 (5S, 16S, 23S)	7, 6, 6 (5S, 16S, 23S)	59	59	4	4	75	66
H_SP260	Dog 7	Perioral	C	99.24	99.24	0	0	0	0	2457	2458	2375	2376	2292	2305	2292	2305	82	82	7, 6, 6 (5S, 16S, 23S)	7, 6, 6 (5S, 16S, 23S)	7, 6, 6 (5S, 16S, 23S)	7, 6, 6 (5S, 16S, 23S)	59	59	4	4	83	71
H_SP261	Dog 7	Perioral	D	99.43	99.43	0	0	0	0	2454	2470	2372	2388	2302	2318	2302	2318	82	82	7, 6, 6 (5S, 16S, 23S)	7, 6, 6 (5S, 16S, 23S)	7, 6, 6 (5S, 16S, 23S)	7, 6, 6 (5S, 16S, 23S)	59	59	4	4	70	70
H_SP262	Dog 7	Perioral	E	99.43	99.43	0	0	0	0	2464	2453	2382	2371	2310	2308	2310	2308	82	82	7, 6, 6 (5S, 16S, 23S)	7, 6, 6 (5S, 16S, 23S)	7, 6, 6 (5S, 16S, 23S)	7, 6, 6 (5S, 16S, 23S)	59	59	4	4	72	63
H_SP263	Dog 7	Inguinal	A	99.43	99.43	0	0	0	0	2453	2471	2371	2389	2291	2320	2291	2320	82	82	7, 6, 6 (5S, 16S, 23S)	7, 6, 6 (5S, 16S, 23S)	7, 6, 6 (5S, 16S, 23S)	7, 6, 6 (5S, 16S, 23S)	59	59	4	4	80	69
H_SP264	Dog 7	Inguinal	B	98.86	99.43	0	0	0	0	2466	2474	2384	2392	2310	2328	2310	2328	82	82	7, 6, 6 (5S, 16S, 23S)	7, 6, 6 (5S, 16S, 23S)	7, 6, 6 (5S, 16S, 23S)	7, 6, 6 (5S, 16S, 23S)	59	59	4	4	74	64
H_SP265	Dog 7	Inguinal	C	99.43	99.43	0	0	0	0	2451	2471	2369	2389	2294	2321	2294	2321	82	82	7, 6, 6 (5S, 16S, 23S)	7, 6, 6 (5S, 16S, 23S)	7, 6, 6 (5S, 16S, 23S)	7, 6, 6 (5S, 16S, 23S)	59	59	4	4	75	68
H_SP266	Dog 7	Inguinal	D	99.43	99.43	0	0	0	0	2453	2469	2371	2387	2301	2318	2301	2318	82	82	7, 6, 6 (5S, 16S, 23S)	7, 6, 6 (5S, 16S, 23S)	7, 6, 6 (5S, 16S, 23S)	7, 6, 6 (5S, 16S, 23S)	59	59	4	4	70	69
H_SP267	Dog 7	Inguinal	E	99.43	99.43	0	0	0	0	2455	2472	2374	2390	2301	2319	2301	2319	81	82	6, 6, 6 (5S, 16S, 23S)	7, 6, 6 (5S, 16S, 23S)	6, 6, 6 (5S, 16S, 23S)	7, 6, 6 (5S, 16S, 23S)	59	59	4	4	73	71
H_SP274	Dog 8	Perioral	B	97.82	99.43	0	0	0	0	2476	2490	2394	2408	2151	2226	2151	2226	82	82	7, 6, 6 (5S, 16S, 23S)	7, 6, 6 (5S, 16S, 23S)	7, 6, 6 (5S, 16S, 23S)	7, 6, 6 (5S, 16S, 23S)	59	59	4	4	243	182
H_SP276	Dog 8	Perioral	D	98.67	98.67	0	0	0	0	2468	2497	2386	2415	2152	2219	2152	2219	82	82	7, 6, 6 (5S, 16S, 23S)	7, 6, 6 (5S, 16S, 23S)	7, 6, 6 (5S, 16S, 23S)	7, 6, 6 (5S, 16S, 23S)	59	59	4	4	234	196
H_SP277	Dog 8	Perioral	E	98.3	98.86	0	0	0	0	2473	2493	2391	2411	2167	2222	2167	2222	82	82	7, 6, 6 (5S, 16S, 23S)	7, 6, 6 (5S, 16S, 23S)	7, 6, 6 (5S, 16S, 23S)	7, 6, 6 (5S, 16S, 23S)	59	59	4	4	224	189
H_SP278	Dog 8	Perianal	A	98.3	99.43	0	0	0	0	2468	2490	2386	2408	2161	2226	2161	2226	82	82	7, 6, 6 (5S, 16S, 23S)	7, 6, 6 (5S, 16S, 23S)	7, 6, 6 (5S, 16S, 23S)	7, 6, 6 (5S, 16S, 23S)	59	59	4	4	225	182
H_SP279	Dog 8	Perianal	B	98.56	98.56	0	0	0	0	2518	2514	2436	2432	1978	1984	1978	1984	82	82	7, 6, 6 (5S, 16S, 23S)	7, 6, 6 (5S, 16S, 23S)	7, 6, 6 (5S, 16S, 23S)	7, 6, 6 (5S, 16S, 23S)	59	59	4	4	458	448
H_SP280	Dog 8	Perianal	C	99.41	99.13	0	0	0	0	2456	2510	2374	2428	1675	2012	1675	2012	82	82	7, 6, 6 (5S, 16S, 23S)	7, 6, 6 (5S, 16S, 23S)	7, 6, 6 (5S, 16S, 23S)	7, 6, 6 (5S, 16S, 23S)	59	59	4	4	699	416
H_SP281	Dog 8	Perianal	D	99.13	99.13	0	0	0	0	2523	2518	2441	2436	2040	2046	2040	2046	82	82	7, 6, 6 (5S, 16S, 23S)	7, 6, 6 (5S, 16S, 23S)	7, 6, 6 (5S, 16S, 23S)	7, 6, 6 (5S, 16S, 23S)	59	59	4	4	401	390
H_SP282	Dog 8	Perianal	E	99.15	99.15	0	0	0	0	2463	2504	2381	2423	1680	2025	1680	2025	82	81	7, 6, 6 (5S, 16S, 23S)	7, 6, 6 (5S, 16S, 23S)	7, 6, 6 (5S, 16S, 23S)	7, 6, 6 (5S, 16S, 23S)	59	58	4	4	701	398
H_SP283	Dog 8	Inguinal	A	99.43	99.24	0	0	0	0	2477	2490	2399	2408	2313	2343	2313	2343	78	82	6, 5, 5 (5S, 16S, 23S)	7, 6, 6 (5S, 16S, 23S)	6, 5, 5 (5S, 16S, 23S)	7, 6, 6 (5S, 16S, 23S)	58	59	4	4	86	65
H_SP284	Dog 8	Inguinal	B	99.43	99.43	1.14	1.14	0	0	2443	2444	2361	2362	2262	2287	2262	2287	82	82	7, 6, 6 (5S, 16S, 23S)	7, 6, 6 (5S, 16S, 23S)	7, 6, 6 (5S, 16S, 23S)	7, 6, 6 (5S, 16S, 23S)	59	59	4	4	99	75
H_SP285	Dog 9	Nasal	A	99.43	99.43	0	0	0	0	2549	2521	2467	2439	2392	2374	2392	2374	82	82	7, 6, 6 (5S, 16S, 23S)	7, 6, 6 (5S, 16S, 23S)	7, 6, 6 (5S, 16S, 23S)	7, 6, 6 (5S, 16S, 23S)	59	59	4	4	75	65
H_SP286	Dog 9	Nasal	B	99.43	99.43	0	0	0	0	2545	2518	2463	2436	2398	2377	2398	2377	82	82	7, 6, 6 (5S, 16S, 23S)	7, 6, 6 (5S, 16S, 23S)	7, 6, 6 (5S, 16S, 23S)	7, 6, 6 (5S, 16S, 23S)	59	59	4	4	65	59

## Sheet: TableS8_SCCmec_elements
Supplementary Table 8. SCCmec elements identified within the 67 S. pseudintermedius genomes
Sample	Identification	OXA MIC		AXO MIC		SCCmec type	SCCmec %	Sample name	Host ID	Area	Colony	Met R genotype	MLST	Genome size bp (PGAP)	Genome size bp (Prokka)	nº of prophage (virsorter)	nº of plasmids	nª of ARG (CARD)
H_SP147	Dog 1 IN B	>8	R	64	R	No SCCmec element was detected	-	H_SP147	Dog 1	Inguinal	B	MRSP	Unknown	2596583	2596583	1	0	9
H_SP149	Dog 1 IN D	>8	R	>64	R	No SCCmec element was detected	-	H_SP149	Dog 1	Inguinal	D	MRSP	Unknown	2592079	2592079	0	0	9
H_SP151	Dog 1 PA A	>8	R	>64	R	No SCCmec element was detected	-	H_SP151	Dog 1	Perianal	A	MRSP	Unknown	2596392	2596392	0	0	9
H_SP152	Dog 1 PA B	>8	R	>64	R	No SCCmec element was detected	-	H_SP152	Dog 1	Perianal	B	MRSP	Unknown	2596434	2596434	0	0	9
H_SP153	Dog 1 PA C	>8	R	>64	R	No SCCmec element was detected	-	H_SP153	Dog 1	Perianal	C	MRSP	Unknown	2596421	2596421	0	0	9
H_SP154	Dog 1 PA D	>8	R	>64	R	No SCCmec element was detected	-	H_SP154	Dog 1	Perianal	D	MRSP	Unknown	2596577	2596577	0	0	9
H_SP155	Dog 1 PA E	>8	R	>64	R	No SCCmec element was detected	-	H_SP155	Dog 1	Perianal	E	MRSP	Unknown	2596471	2596471	0	0	9
H_SP156	Dog 1 PO A	>8	R	>64	R	No SCCmec element was detected	-	H_SP156	Dog 1	Perioral	A	MRSP	Unknown	2596481	2596481	0	0	9
H_SP157	Dog 1 PO B	>8	R	>64	R	No SCCmec element was detected	-	H_SP157	Dog 1	Perioral	B	MRSP	Unknown	2596476	2596476	1	0	9
H_SP158	Dog 1 PO C	>8	R	>64	R	No SCCmec element was detected	-	H_SP158	Dog 1	Perioral	C	MRSP	Unknown	2596482	2596482	0	0	9
H_SP159	Dog 1 PO D	>8	R	>64	R	No SCCmec element was detected	-	H_SP159	Dog 1	Perioral	D	MRSP	Unknown	2596228	2596228	0	0	9
H_SP160	Dog 1 PO E	>8	R	>64	R	No SCCmec element was detected	-	H_SP160	Dog 1	Perioral	E	MRSP	Unknown	2596486	2596486	0	0	9
H_SP166	Dog 1 NA A	>8	R	>64	R	No SCCmec element was detected	-	H_SP166	Dog 1	Nasal	A	MRSP	Unknown	2596617	2596617	0	0	9
								H_SP199	Dog 2	Perianal	B	MSSP	Unknown	2574145	2574145	2	0	1
								H_SP204	Dog 3	Perianal	D	MSSP	Unknown	2470601	2470601	0	0	1
								H_SP210	Dog 3	Perioral	B	MSSP	2175	2472637	2472637	0	0	1
								H_SP211	Dog 3	Perioral	C	MSSP	2175	2472639	2472639	0	0	1
								H_SP212	Dog 3	Perioral	D	MSSP	2175	2472731	2472731	0	0	1
								H_SP213	Dog 3	Perioral	E	MSSP	2175	2472654	2472654	0	0	1
								H_SP214	Dog 4	Nasal	A	MSSP	Unknown	2524382	2524382	1	0	1
								H_SP216	Dog 4	Nasal	C	MSSP	2176	2611882	2611882	2	0	2
H_SP224	Dog 5 PO A	1	R	16	R	SCCmec_type_IVg(2B)	0.9706	H_SP224	Dog 5	Perioral	A	MRSP	2177	2711395	2711395	2	0	10
H_SP225	Dog 5 PO B	1	R	16	R	SCCmec_type_IVg(2B)	0.9707	H_SP225	Dog 5	Perioral	B	MRSP	2177	2752895	2752895	2	0	10
H_SP226	Dog 5 PO C	1	R	≤8	S	SCCmec_type_IVg(2B)	0.9703	H_SP226	Dog 5	Perioral	C	MRSP	2177	2749684	2749684	2	0	10
H_SP227	Dog 5 PO D	1	R	≤8	S	SCCmec_type_IVg(2B)	0.9714	H_SP227	Dog 5	Perioral	D	MRSP	Unknown	2750564	2750564	2	0	10
H_SP228	Dog 5 PO E	1	R	≤8	S	SCCmec_type_IVg(2B)	0.9706	H_SP228	Dog 5	Perioral	E	MRSP	2177	2750552	2753005	2	1	10
								H_SP232	Dog 5	Perianal	D	MSSP	2178	2598204	2604290	2	1	2
H_SP235	Dog 6 NA A	>8	R	>64	R	SCCmec_subtype-Vc(5C2&5)	0.7155	H_SP235	Dog 6	Nasal	A	MRSP	551	2870856	2870856	5	0	10
H_SP236	Dog 6 NA B	>8	R	>64	R	SCCmec_subtype-Vc(5C2&5)	0.7152	H_SP236	Dog 6	Nasal	B	MRSP	551	2876041	2879142	5	2	10
H_SP237	Dog 6 NA C	>8	R	>64	R	SCCmec_subtype-Vc(5C2&5)	0.7149	H_SP237	Dog 6	Nasal	C	MRSP	551	2829889	2832626	4	1	10
H_SP238	Dog 6 NA D	>8	R	>64	R	No SCCmec element was detected	-	H_SP238	Dog 6	Nasal	D	MRSP	Unknown	2646418	2646418	2	0	9
H_SP239	Dog 6 NA E	>8	R	>64	R	No SCCmec element was detected	-	H_SP239	Dog 6	Nasal	E	MRSP	Unknown	2647795	2647795	2	0	9
H_SP240	Dog 6 PO A	>8	R	>64	R	SCCmec_subtype-Vc(5C2&5)	0.7155	H_SP240	Dog 6	Perioral	A	MRSP	551	2870847	2873810	4	1	10
H_SP241	Dog 6 PO B	>8	R	>64	R	SCCmec_subtype-Vc(5C2&5)	0.7149	H_SP241	Dog 6	Perioral	B	MRSP	551	2870854	2874374	5	1	10
H_SP242	Dog 6 PO C	>8	R	>64	R	SCCmec_subtype-Vc(5C2&5)	0.7153	H_SP242	Dog 6	Perioral	C	MRSP	551	2870846	2873578	5	2	10
H_SP243	Dog 6 PO D	>8	R	>64	R	SCCmec_subtype-Vc(5C2&5)	0.7154	H_SP243	Dog 6	Perioral	D	MRSP	551	2870763	2870763	4	2	10
H_SP244	Dog 6 PO E	>8	R	>64	R	SCCmec_subtype-Vc(5C2&5)	0.7153	H_SP244	Dog 6	Perioral	E	MRSP	551	2870851	2873860	5	0	10
								H_SP245	Dog 6	Perianal	A	MSSP	2178	2598178	2604264	1	1	2
								H_SP246	Dog 6	Perianal	B	MSSP	2178	2597950	2600989	1	1	2
								H_SP249	Dog 6	Perianal	E	MSSP	2178	2597934	2604011	2	1	2
								H_SP250	Dog 6	Inguinal	A	MSSP	2178	2598174	2604260	1	1	2
								H_SP251	Dog 6	Inguinal	B	MSSP	2178	2598183	2604265	1	1	2
								H_SP252	Dog 6	Inguinal	C	MSSP	2178	2598184	2598184	1	0	2
								H_SP253	Dog 6	Inguinal	D	MSSP	2178	2598193	2604279	1	1	2
H_SP255	Dog 7 NA A	≤0,25	S	≤8	S	SCCmec_type_IVg(2B)	0.9702	H_SP255	Dog 7	Nasal	A	MRSP	1026	2599014	2599014	2	0	3
H_SP258	Dog 7 PO A	≤0,25	S	≤8	S	SCCmec_type_IVg(2B)	0.9706	H_SP258	Dog 7	Perioral	A	MRSP	1026	2599022	2599022	1	0	3
H_SP259	Dog 7 PO B	0.5	R	≤8	S	SCCmec_type_IVg(2B)	0.9702	H_SP259	Dog 7	Perioral	B	MRSP	1026	2599014	2599014	1	0	3
H_SP260	Dog 7 PO C	≤0,25	S	≤8	S	SCCmec_type_IVg(2B)	0.9696	H_SP260	Dog 7	Perioral	C	MRSP	1026	2599017	2599017	1	0	3
H_SP261	Dog 7 PO D	≤0,25	S	≤8	S	SCCmec_type_IVg(2B)	0.969	H_SP261	Dog 7	Perioral	D	MRSP	1026	2599026	2599026	1	0	3
H_SP262	Dog 7 PO E	≤0,25	S	≤8	S	SCCmec_type_IVg(2B)	0.9699	H_SP262	Dog 7	Perioral	E	MRSP	1026	2599024	2599024	1	0	3
H_SP263	Dog 7 IN A	0.5	R	≤8	S	SCCmec_type_IVg(2B)	0.97	H_SP263	Dog 7	Inguinal	A	MRSP	1026	2599011	2599011	1	0	3
H_SP264	Dog 7 IN B	0.5	R	≤8	S	SCCmec_type_IVg(2B)	0.9709	H_SP264	Dog 7	Inguinal	B	MRSP	1026	2599011	2599011	1	0	3
H_SP265	Dog 7 IN C	0.5	R	≤8	S	SCCmec_type_IVg(2B)	0.9703	H_SP265	Dog 7	Inguinal	C	MRSP	1026	2599006	2599006	2	0	3
H_SP266	Dog 7 IN D	0.5	R	≤8	S	SCCmec_type_IVg(2B)	0.9713	H_SP266	Dog 7	Inguinal	D	MRSP	1026	2599007	2599007	1	0	3
H_SP267	Dog 7 IN E	≤0,25	S	≤8	S	SCCmec_type_IVg(2B)	0.9705	H_SP267	Dog 7	Inguinal	E	MRSP	1026	2599005	2599005	1	0	3
								H_SP274	Dog 8	Perioral	B	MSSP	2179	2587491	2587491	1	0	1
								H_SP276	Dog 8	Perioral	D	MSSP	2179	2587496	2587496	1	0	1
								H_SP277	Dog 8	Perioral	E	MSSP	2179	2587509	2587509	1	0	1
								H_SP278	Dog 8	Perianal	A	MSSP	2179	2587481	2587481	2	0	1
								H_SP279	Dog 8	Perianal	B	MSSP	Unknown	2575504	2575504	1	0	1
								H_SP280	Dog 8	Perianal	C	MSSP	Unknown	2575421	2575421	1	0	1
								H_SP281	Dog 8	Perianal	D	MSSP	Unknown	2575390	2575390	1	0	1
								H_SP282	Dog 8	Perianal	E	MSSP	Unknown	2575378	2575378	1	1	1
H_SP283	Dog 8 IN A	0.5	R	≤8	S	SCCmec_type_IVg(2B)	0.9697	H_SP283	Dog 8	Inguinal	A	MRSP	294	2612483	2614361	1	0	7
								H_SP284	Dog 8	Inguinal	B	MSSP	2180	2568725	2568725	1	0	2
								H_SP285	Dog 9	Nasal	A	MSSP	2181	2642406	2646725	2	1	2
								H_SP286	Dog 9	Nasal	B	MSSP	2181	2642412	2646744	2	1	2

## Sheet: TableS9_SNPs
Supplementary Table 9. Number of SNPs that differed between the isolates and dogs
Sample name	Host Name	Host ID	Area	Met R genotype	MLST		H_SP147/1-28288	H_SP149/1-28288	H_SP151/1-28288	H_SP152/1-28288	H_SP153/1-28288	H_SP154/1-28288	H_SP155/1-28288	H_SP156/1-28288	H_SP157/1-28288	H_SP158/1-28288	H_SP159/1-28288	H_SP160/1-28288	H_SP166/1-28288	H_SP199/1-28288	H_SP204/1-28288	H_SP210/1-28288	H_SP211/1-28288	H_SP212/1-28288	H_SP213/1-28288	H_SP214/1-28288	H_SP216/1-28288	H_SP224/1-28288	H_SP225/1-28288	H_SP226/1-28288	H_SP227/1-28288	H_SP228/1-28288	H_SP232/1-28288	H_SP235/1-28288	H_SP236/1-28288	H_SP237/1-28288	H_SP238/1-28288	H_SP239/1-28288	H_SP240/1-28288	H_SP241/1-28288	H_SP242/1-28288	H_SP243/1-28288	H_SP244/1-28288	H_SP245/1-28288	H_SP246/1-28288	H_SP249/1-28288	H_SP250/1-28288	H_SP251/1-28288	H_SP252/1-28288
H_SP147	BRACO	Dog 1	Inguinal	MRSP	Unknown	H_SP147/1-28288	0	638	569	654	634	755	520	581	572	557	653	803	565	8875	9005	8932	8929	8941	8926	8722	9145	8980	8979	8980	8982	8974	8871	8615	8614	8613	563	608	8613	8613	8614	8615	8613	8868	8871	8868	8869	8870	8869
H_SP149	BRACO	Dog 1	Inguinal	MRSP	Unknown	H_SP149/1-28288	638	0	583	571	578	657	640	602	616	570	565	684	612	8673	8804	8731	8730	8738	8727	8526	8945	8776	8775	8778	8780	8772	8664	8420	8419	8418	693	697	8418	8418	8419	8420	8418	8661	8664	8661	8662	8663	8662
H_SP151	BRACO	Dog 1	Perianal	MRSP	Unknown	H_SP151/1-28288	569	583	0	560	588	675	557	564	557	570	586	722	573	8766	8887	8814	8815	8823	8812	8616	9033	8868	8867	8870	8872	8864	8754	8500	8499	8498	643	653	8498	8498	8499	8500	8498	8753	8756	8753	8754	8755	8754
H_SP152	BRACO	Dog 1	Perianal	MRSP	Unknown	H_SP152/1-28288	654	571	560	0	606	600	619	583	585	561	533	667	579	8639	8770	8699	8698	8710	8695	8483	8901	8742	8741	8742	8744	8736	8632	8390	8389	8388	671	672	8388	8388	8389	8390	8388	8631	8634	8631	8632	8633	8632
H_SP153	BRACO	Dog 1	Perianal	MRSP	Unknown	H_SP153/1-28288	634	578	588	606	0	676	608	597	548	593	579	712	554	8733	8858	8787	8784	8794	8781	8578	8993	8830	8831	8832	8834	8826	8710	8470	8469	8468	669	665	8468	8468	8469	8470	8468	8707	8710	8707	8708	8709	8708
H_SP154	BRACO	Dog 1	Perianal	MRSP	Unknown	H_SP154/1-28288	755	657	675	600	676	0	670	622	653	641	632	616	644	8464	8577	8510	8509	8519	8506	8304	8726	8559	8560	8561	8563	8555	8462	8191	8190	8189	728	741	8189	8189	8190	8191	8189	8461	8464	8461	8462	8463	8462
H_SP155	BRACO	Dog 1	Perianal	MRSP	Unknown	H_SP155/1-28288	520	640	557	619	608	670	0	533	574	528	602	739	574	8784	8916	8843	8844	8854	8841	8638	9056	8888	8885	8888	8890	8882	8780	8528	8527	8526	593	609	8526	8526	8527	8528	8526	8779	8782	8779	8780	8781	8780
H_SP156	BRACO	Dog 1	Perioral	MRSP	Unknown	H_SP156/1-28288	581	602	564	583	597	622	533	0	567	533	576	716	559	8697	8820	8747	8746	8758	8743	8548	8960	8792	8791	8792	8794	8786	8685	8428	8427	8426	608	633	8426	8426	8427	8428	8426	8684	8687	8684	8685	8686	8685
H_SP157	BRACO	Dog 1	Perioral	MRSP	Unknown	H_SP157/1-28288	572	616	557	585	548	653	574	567	0	553	598	695	548	8737	8868	8795	8794	8804	8791	8593	9012	8839	8840	8841	8843	8835	8739	8488	8487	8486	623	604	8486	8486	8487	8488	8486	8738	8741	8738	8739	8740	8739
H_SP158	BRACO	Dog 1	Perioral	MRSP	Unknown	H_SP158/1-28288	557	570	570	561	593	641	528	533	553	0	611	683	535	8680	8819	8746	8745	8757	8742	8537	8958	8780	8779	8780	8782	8774	8678	8427	8426	8425	594	650	8425	8425	8426	8427	8425	8677	8680	8677	8678	8679	8678
H_SP159	BRACO	Dog 1	Perioral	MRSP	Unknown	H_SP159/1-28288	653	565	586	533	579	632	602	576	598	611	0	656	621	8637	8762	8687	8688	8698	8685	8482	8890	8732	8729	8732	8734	8726	8619	8369	8368	8367	682	673	8367	8367	8368	8369	8367	8618	8621	8618	8619	8620	8619
H_SP160	BRACO	Dog 1	Perioral	MRSP	Unknown	H_SP160/1-28288	803	684	722	667	712	616	739	716	695	683	656	0	713	8440	8569	8498	8499	8507	8496	8298	8710	8544	8543	8546	8548	8540	8435	8190	8189	8188	795	802	8188	8188	8189	8190	8188	8434	8437	8434	8435	8436	8435
H_SP166	BRACO	Dog 1	Nasal	MRSP	Unknown	H_SP166/1-28288	565	612	573	579	554	644	574	559	548	535	621	713	0	8716	8848	8775	8772	8784	8769	8563	8983	8812	8811	8812	8814	8806	8708	8454	8453	8452	631	579	8452	8452	8453	8454	8452	8705	8708	8705	8706	8707	8706
H_SP199	KAI	Dog 2	Perianal	MSSP	Unknown	H_SP199/1-28288	8875	8673	8766	8639	8733	8464	8784	8697	8737	8680	8637	8440	8716	0	6536	6511	6506	6508	6501	6388	6900	6578	6575	6578	6580	6574	6586	7030	7027	7028	8753	8769	7028	7028	7029	7030	7028	6585	6588	6585	6588	6585	6590
H_SP204	DANA	Dog 3	Perianal	MSSP	Unknown	H_SP204/1-28288	9005	8804	8887	8770	8858	8577	8916	8820	8868	8819	8762	8569	8848	6536	0	171	170	180	175	6236	6314	6488	6489	6490	6492	6484	6011	7027	7026	7025	8875	8905	7025	7025	7026	7027	7025	6010	6011	6008	6011	6012	6017
H_SP210	DANA	Dog 3	Perioral	MSSP	2175	H_SP210/1-28288	8932	8731	8814	8699	8787	8510	8843	8747	8795	8746	8687	8498	8775	6511	171	0	83	75	62	6153	6231	6403	6402	6405	6407	6399	5926	6948	6947	6944	8802	8832	6946	6946	6947	6948	6946	5925	5926	5923	5926	5927	5932
H_SP211	DANA	Dog 3	Perioral	MSSP	2175	H_SP211/1-28288	8929	8730	8815	8698	8784	8509	8844	8746	8794	8745	8688	8499	8772	6506	170	83	0	74	73	6156	6236	6406	6405	6406	6408	6400	5929	6949	6948	6947	8799	8829	6947	6947	6948	6949	6947	5926	5927	5924	5927	5928	5933
H_SP212	DANA	Dog 3	Perioral	MSSP	2175	H_SP212/1-28288	8941	8738	8823	8710	8794	8519	8854	8758	8804	8757	8698	8507	8784	6508	180	75	74	0	83	6162	6242	6412	6411	6414	6416	6408	5933	6959	6958	6957	8811	8841	6957	6957	6958	6959	6957	5930	5931	5928	5931	5932	5937
H_SP213	DANA	Dog 3	Perioral	MSSP	2175	H_SP213/1-28288	8926	8727	8812	8695	8781	8506	8841	8743	8791	8742	8685	8496	8769	6501	175	62	73	83	0	6147	6227	6397	6398	6399	6401	6393	5922	6944	6943	6940	8796	8826	6942	6942	6943	6944	6942	5919	5920	5917	5920	5921	5926
H_SP214	FITO	Dog 4	Nasal	MSSP	Unknown	H_SP214/1-28288	8722	8526	8616	8483	8578	8304	8638	8548	8593	8537	8482	8298	8563	6388	6236	6153	6156	6162	6147	0	6414	6270	6271	6270	6274	6268	6011	6766	6767	6764	8600	8611	6764	6764	6765	6766	6764	6008	6009	6006	6009	6008	6015
H_SP216	FITO	Dog 4	Nasal	MSSP	2176	H_SP216/1-28288	9145	8945	9033	8901	8993	8726	9056	8960	9012	8958	8890	8710	8983	6900	6314	6231	6236	6242	6227	6414	0	6633	6630	6633	6635	6627	6395	7121	7120	7119	9012	9035	7119	7119	7120	7121	7119	6394	6395	6394	6397	6394	6393
H_SP224	KIRA	Dog 5	Perioral	MRSP	2177	H_SP224/1-28288	8980	8776	8868	8742	8830	8559	8888	8792	8839	8780	8732	8544	8812	6578	6488	6403	6406	6412	6397	6270	6633	0	11	14	16	8	6282	6785	6784	6781	8856	8874	6783	6783	6784	6785	6783	6281	6282	6279	6282	6281	6282
H_SP225	KIRA	Dog 5	Perioral	MRSP	2177	H_SP225/1-28288	8979	8775	8867	8741	8831	8560	8885	8791	8840	8779	8729	8543	8811	6575	6489	6402	6405	6411	6398	6271	6630	11	0	7	11	5	6275	6780	6779	6778	8855	8873	6778	6778	6779	6780	6778	6276	6277	6274	6277	6274	6279
H_SP226	KIRA	Dog 5	Perioral	MRSP	2177	H_SP226/1-28288	8980	8778	8870	8742	8832	8561	8888	8792	8841	8780	8732	8546	8812	6578	6490	6405	6406	6414	6399	6270	6633	14	7	0	8	6	6278	6783	6782	6781	8856	8874	6781	6781	6782	6783	6781	6279	6280	6277	6280	6277	6282
H_SP227	KIRA	Dog 5	Perioral	MRSP	Unknown	H_SP227/1-28288	8982	8780	8872	8744	8834	8563	8890	8794	8843	8782	8734	8548	8814	6580	6492	6407	6408	6416	6401	6274	6635	16	11	8	0	8	6282	6787	6786	6785	8858	8876	6785	6785	6786	6787	6785	6283	6284	6281	6284	6281	6284
H_SP228	KIRA	Dog 5	Perioral	MRSP	2177	H_SP228/1-28288	8974	8772	8864	8736	8826	8555	8882	8786	8835	8774	8726	8540	8806	6574	6484	6399	6400	6408	6393	6268	6627	8	5	6	8	0	6276	6779	6778	6777	8850	8868	6777	6777	6778	6779	6777	6275	6276	6273	6276	6275	6276
H_SP232	KIRA	Dog 5	Perianal	MSSP	2178	H_SP232/1-28288	8871	8664	8754	8632	8710	8462	8780	8685	8739	8678	8619	8435	8708	6586	6011	5926	5929	5933	5922	6011	6395	6282	6275	6278	6282	6276	0	6941	6938	6939	8741	8769	6939	6939	6940	6941	6939	5	6	7	4	5	18
H_SP235	PALM	Dog 6	Nasal	MRSP	551	H_SP235/1-28288	8615	8420	8500	8390	8470	8191	8528	8428	8488	8427	8369	8190	8454	7030	7027	6948	6949	6959	6944	6766	7121	6785	6780	6783	6787	6779	6941	0	11	6	8484	8519	2	2	3	4	2	6938	6941	6940	6943	6940	6944
H_SP236	PALM	Dog 6	Nasal	MRSP	551	H_SP236/1-28288	8614	8419	8499	8389	8469	8190	8527	8427	8487	8426	8368	8189	8453	7027	7026	6947	6948	6958	6943	6767	7120	6784	6779	6782	6786	6778	6938	11	0	13	8483	8518	9	9	10	11	9	6935	6938	6937	6940	6937	6941
H_SP237	PALM	Dog 6	Nasal	MRSP	551	H_SP237/1-28288	8613	8418	8498	8388	8468	8189	8526	8426	8486	8425	8367	8188	8452	7028	7025	6944	6947	6957	6940	6764	7119	6781	6778	6781	6785	6777	6939	6	13	0	8482	8517	4	4	5	6	4	6936	6939	6938	6941	6938	6942
H_SP238	PALM	Dog 6	Nasal	MRSP	Unknown	H_SP238/1-28288	563	693	643	671	669	728	593	608	623	594	682	795	631	8753	8875	8802	8799	8811	8796	8600	9012	8856	8855	8856	8858	8850	8741	8484	8483	8482	0	511	8482	8482	8483	8484	8482	8738	8741	8738	8739	8740	8739
H_SP239	PALM	Dog 6	Nasal	MRSP	Unknown	H_SP239/1-28288	608	697	653	672	665	741	609	633	604	650	673	802	579	8769	8905	8832	8829	8841	8826	8611	9035	8874	8873	8874	8876	8868	8769	8519	8518	8517	511	0	8517	8517	8518	8519	8517	8766	8769	8766	8767	8768	8767
H_SP240	PALM	Dog 6	Perioral	MRSP	551	H_SP240/1-28288	8613	8418	8498	8388	8468	8189	8526	8426	8486	8425	8367	8188	8452	7028	7025	6946	6947	6957	6942	6764	7119	6783	6778	6781	6785	6777	6939	2	9	4	8482	8517	0	0	1	2	0	6936	6939	6938	6941	6938	6942
H_SP241	PALM	Dog 6	Perioral	MRSP	551	H_SP241/1-28288	8613	8418	8498	8388	8468	8189	8526	8426	8486	8425	8367	8188	8452	7028	7025	6946	6947	6957	6942	6764	7119	6783	6778	6781	6785	6777	6939	2	9	4	8482	8517	0	0	1	2	0	6936	6939	6938	6941	6938	6942
H_SP242	PALM	Dog 6	Perioral	MRSP	551	H_SP242/1-28288	8614	8419	8499	8389	8469	8190	8527	8427	8487	8426	8368	8189	8453	7029	7026	6947	6948	6958	6943	6765	7120	6784	6779	6782	6786	6778	6940	3	10	5	8483	8518	1	1	0	3	1	6937	6940	6939	6942	6939	6943
H_SP243	PALM	Dog 6	Perioral	MRSP	551	H_SP243/1-28288	8615	8420	8500	8390	8470	8191	8528	8428	8488	8427	8369	8190	8454	7030	7027	6948	6949	6959	6944	6766	7121	6785	6780	6783	6787	6779	6941	4	11	6	8484	8519	2	2	3	0	2	6938	6941	6940	6943	6940	6944
H_SP244	PALM	Dog 6	Perioral	MRSP	551	H_SP244/1-28288	8613	8418	8498	8388	8468	8189	8526	8426	8486	8425	8367	8188	8452	7028	7025	6946	6947	6957	6942	6764	7119	6783	6778	6781	6785	6777	6939	2	9	4	8482	8517	0	0	1	2	0	6936	6939	6938	6941	6938	6942
H_SP245	PALM	Dog 6	Perianal	MSSP	2178	H_SP245/1-28288	8868	8661	8753	8631	8707	8461	8779	8684	8738	8677	8618	8434	8705	6585	6010	5925	5926	5930	5919	6008	6394	6281	6276	6279	6283	6275	5	6938	6935	6936	8738	8766	6936	6936	6937	6938	6936	0	3	4	5	4	17
H_SP246	PALM	Dog 6	Perianal	MSSP	2178	H_SP246/1-28288	8871	8664	8756	8634	8710	8464	8782	8687	8741	8680	8621	8437	8708	6588	6011	5926	5927	5931	5920	6009	6395	6282	6277	6280	6284	6276	6	6941	6938	6939	8741	8769	6939	6939	6940	6941	6939	3	0	3	4	5	16
H_SP249	PALM	Dog 6	Perianal	MSSP	2178	H_SP249/1-28288	8868	8661	8753	8631	8707	8461	8779	8684	8738	8677	8618	8434	8705	6585	6008	5923	5924	5928	5917	6006	6394	6279	6274	6277	6281	6273	7	6940	6937	6938	8738	8766	6938	6938	6939	6940	6938	4	3	0	5	6	19
H_SP250	PALM	Dog 6	Inguinal	MSSP	2178	H_SP250/1-28288	8869	8662	8754	8632	8708	8462	8780	8685	8739	8678	8619	8435	8706	6588	6011	5926	5927	5931	5920	6009	6397	6282	6277	6280	6284	6276	4	6943	6940	6941	8739	8767	6941	6941	6942	6943	6941	5	4	5	0	7	16
H_SP251	PALM	Dog 6	Inguinal	MSSP	2178	H_SP251/1-28288	8870	8663	8755	8633	8709	8463	8781	8686	8740	8679	8620	8436	8707	6585	6012	5927	5928	5932	5921	6008	6394	6281	6274	6277	6281	6275	5	6940	6937	6938	8740	8768	6938	6938	6939	6940	6938	4	5	6	7	0	19
H_SP252	PALM	Dog 6	Inguinal	MSSP	2178	H_SP252/1-28288	8869	8662	8754	8632	8708	8462	8780	8685	8739	8678	8619	8435	8706	6590	6017	5932	5933	5937	5926	6015	6393	6282	6279	6282	6284	6276	18	6944	6941	6942	8739	8767	6942	6942	6943	6944	6942	17	16	19	16	19	0
H_SP253	PALM	Dog 6	Inguinal	MSSP	2178	H_SP253/1-28288	8869	8662	8754	8632	8708	8462	8780	8685	8739	8678	8619	8435	8706	6588	6011	5926	5927	5931	5920	6009	6395	6282	6277	6280	6284	6276	2	6941	6938	6939	8739	8767	6939	6939	6940	6941	6939	3	4	5	2	5	16
H_SP255	STARK	Dog 7	Nasal	MRSP	1026	H_SP255/1-28288	8976	8771	8862	8747	8828	8561	8885	8796	8851	8786	8732	8548	8812	6473	6238	6157	6156	6168	6155	5656	6581	6632	6627	6632	6634	6628	6292	6788	6787	6786	8845	8867	6786	6786	6787	6788	6786	6293	6294	6293	6296	6291	6300
H_SP258	STARK	Dog 7	Perioral	MRSP	1026	H_SP258/1-28288	8980	8775	8866	8751	8832	8565	8889	8800	8855	8790	8736	8552	8816	6477	6244	6165	6164	6176	6163	5664	6589	6640	6635	6640	6642	6636	6298	6794	6793	6792	8849	8871	6792	6792	6793	6794	6792	6299	6300	6299	6302	6297	6306
H_SP259	STARK	Dog 7	Perioral	MRSP	1026	H_SP259/1-28288	8975	8770	8861	8746	8827	8560	8884	8795	8850	8785	8731	8547	8811	6472	6237	6158	6157	6169	6156	5657	6584	6633	6628	6633	6635	6629	6293	6789	6788	6787	8844	8866	6787	6787	6788	6789	6787	6294	6295	6294	6297	6292	6301
H_SP260	STARK	Dog 7	Perioral	MRSP	1026	H_SP260/1-28288	8986	8781	8872	8757	8838	8571	8895	8806	8861	8796	8742	8558	8822	6483	6248	6167	6166	6178	6165	5664	6591	6640	6635	6640	6642	6636	6304	6798	6797	6796	8855	8877	6796	6796	6797	6798	6796	6305	6306	6303	6306	6303	6312
H_SP261	STARK	Dog 7	Perioral	MRSP	1026	H_SP261/1-28288	8977	8772	8865	8750	8829	8564	8888	8799	8854	8789	8735	8551	8813	6476	6241	6160	6157	6169	6156	5657	6586	6635	6630	6635	6637	6631	6295	6791	6790	6789	8846	8868	6789	6789	6790	6791	6789	6294	6295	6294	6297	6292	6301
H_SP262	STARK	Dog 7	Perioral	MRSP	1026	H_SP262/1-28288	8977	8772	8865	8750	8829	8564	8888	8799	8854	8789	8735	8551	8813	6476	6241	6160	6157	6169	6156	5655	6584	6633	6628	6633	6635	6629	6295	6791	6790	6789	8846	8868	6789	6789	6790	6791	6789	6294	6295	6294	6297	6292	6301
H_SP263	STARK	Dog 7	Inguinal	MRSP	1026	H_SP263/1-28288	8974	8769	8860	8745	8826	8559	8883	8794	8849	8784	8730	8546	8810	6471	6236	6155	6154	6166	6153	5656	6581	6630	6625	6630	6632	6626	6290	6788	6787	6786	8843	8865	6786	6786	6787	6788	6786	6291	6292	6291	6294	6289	6298
H_SP264	STARK	Dog 7	Inguinal	MRSP	1026	H_SP264/1-28288	8972	8767	8860	8745	8824	8559	8883	8794	8849	8784	8730	8546	8808	6473	6238	6157	6154	6166	6153	5654	6583	6632	6627	6632	6634	6628	6292	6786	6785	6784	8841	8863	6784	6784	6785	6786	6784	6291	6292	6291	6294	6289	6298
H_SP265	STARK	Dog 7	Inguinal	MRSP	1026	H_SP265/1-28288	8983	8778	8871	8756	8835	8570	8894	8805	8860	8795	8741	8557	8819	6482	6247	6166	6163	6175	6162	5663	6592	6641	6636	6641	6643	6637	6299	6797	6796	6795	8852	8874	6795	6795	6796	6797	6795	6298	6299	6298	6301	6296	6305
H_SP266	STARK	Dog 7	Inguinal	MRSP	1026	H_SP266/1-28288	8970	8765	8856	8741	8822	8555	8879	8790	8845	8780	8726	8542	8806	6471	6234	6155	6154	6166	6153	5656	6581	6628	6623	6628	6630	6624	6290	6786	6785	6784	8839	8861	6784	6784	6785	6786	6784	6291	6292	6291	6294	6289	6298
H_SP267	STARK	Dog 7	Inguinal	MRSP	1026	H_SP267/1-28288	8979	8774	8867	8752	8831	8566	8890	8801	8856	8791	8737	8553	8815	6476	6243	6162	6159	6171	6158	5657	6588	6637	6632	6635	6637	6633	6299	6793	6792	6791	8848	8870	6791	6791	6792	6793	6791	6298	6299	6298	6301	6296	6305
H_SP274	COLT	Dog 8	Perioral	MSSP	2179	H_SP274/1-28288	8935	8732	8829	8701	8790	8525	8849	8754	8806	8745	8696	8505	8773	6496	6282	6197	6198	6204	6191	6245	6592	6435	6432	6433	6435	6431	5993	6841	6840	6839	8804	8835	6839	6839	6840	6841	6839	5992	5995	5994	5995	5994	5991
H_SP276	COLT	Dog 8	Perioral	MSSP	2179	H_SP276/1-28288	8944	8741	8838	8710	8799	8534	8858	8763	8815	8754	8705	8514	8782	6505	6299	6212	6215	6221	6206	6252	6597	6448	6447	6448	6450	6446	6004	6848	6845	6844	8813	8844	6846	6846	6847	6848	6846	6003	6006	6005	6006	6005	6002
H_SP277	COLT	Dog 8	Perioral	MSSP	2179	H_SP277/1-28288	8949	8746	8843	8715	8804	8539	8863	8768	8820	8759	8710	8519	8787	6500	6288	6203	6204	6210	6197	6253	6598	6445	6442	6443	6445	6441	5999	6853	6852	6851	8818	8849	6851	6851	6852	6853	6851	5998	6001	6000	6001	6000	5997
H_SP278	COLT	Dog 8	Perianal	MSSP	2179	H_SP278/1-28288	8935	8730	8827	8701	8788	8523	8849	8752	8806	8745	8694	8505	8773	6486	6286	6201	6202	6208	6195	6253	6594	6439	6438	6439	6441	6435	5997	6837	6834	6835	8802	8833	6835	6835	6836	6837	6835	5994	5997	5996	5997	5998	5993
H_SP279	COLT	Dog 8	Perianal	MSSP	Unknown	H_SP279/1-28288	9676	9533	9592	9504	9568	9350	9597	9518	9563	9530	9485	9364	9539	7710	7450	7373	7376	7382	7369	7516	7811	7624	7619	7622	7626	7618	7253	8020	8019	8018	9565	9564	8018	8018	8019	8020	8018	7250	7253	7252	7253	7252	7247
H_SP280	COLT	Dog 8	Perianal	MSSP	Unknown	H_SP280/1-28288	9648	9487	9568	9463	9532	9302	9568	9484	9536	9484	9457	9301	9511	7610	7353	7276	7279	7285	7272	7425	7714	7526	7521	7524	7528	7520	7163	7937	7936	7935	9528	9537	7935	7935	7936	7937	7935	7160	7163	7162	7163	7162	7157
H_SP281	COLT	Dog 8	Perianal	MSSP	Unknown	H_SP281/1-28288	9644	9509	9581	9472	9548	9328	9582	9498	9537	9506	9483	9336	9509	7672	7411	7334	7339	7345	7332	7477	7779	7581	7576	7579	7583	7575	7223	7986	7985	7984	9538	9539	7984	7984	7985	7986	7984	7222	7225	7224	7225	7224	7219
H_SP282	COLT	Dog 8	Perianal	MSSP	Unknown	H_SP282/1-28288	9664	9516	9591	9484	9553	9345	9597	9508	9555	9514	9484	9342	9532	7661	7395	7320	7323	7329	7316	7480	7768	7578	7573	7576	7580	7572	7215	7985	7984	7983	9543	9560	7983	7983	7984	7985	7983	7212	7215	7214	7215	7214	7209
H_SP283	COLT	Dog 8	Inguinal	MRSP	294	H_SP283/1-28288	8865	8664	8759	8634	8721	8446	8773	8682	8742	8667	8622	8433	8706	6310	6555	6474	6473	6485	6470	5698	6586	5983	5980	5981	5983	5977	6242	6793	6794	6793	8738	8763	6791	6791	6792	6793	6791	6241	6244	6241	6244	6241	6240
H_SP284	COLT	Dog 8	Inguinal	MSSP	2180	H_SP284/1-28288	8920	8723	8812	8695	8772	8528	8831	8749	8798	8737	8683	8496	8764	6535	6498	6425	6428	6436	6423	6258	6823	6521	6518	6521	6523	6515	6385	6994	6995	6992	8800	8820	6992	6992	6993	6994	6992	6384	6387	6384	6385	6386	6389
H_SP285	JUKE	Dog 9	Nasal	MSSP	2181	H_SP285/1-28288	8747	8547	8644	8516	8596	8335	8665	8568	8624	8559	8502	8323	8588	6409	6431	6360	6363	6371	6354	5804	6511	6399	6394	6397	6401	6395	5945	6695	6692	6693	8619	8647	6693	6693	6694	6695	6693	5944	5945	5944	5947	5942	5941
H_SP286	JUKE	Dog 9	Nasal	MSSP	2181	H_SP286/1-28288	8747	8547	8644	8516	8596	8335	8665	8568	8624	8559	8502	8323	8588	6411	6431	6360	6363	6371	6354	5802	6511	6399	6392	6397	6401	6395	5943	6693	6690	6691	8619	8647	6691	6691	6692	6693	6691	5942	5941	5942	5943	5940	5939
						min: 0 max: 9676
[truncated: 24 more columns]
